# Supplementary material for: Skeletal muscle proteomics links mitochondrial abundance with peak fat oxidation in physically active young males
Source: J Physiol. 2026 May 28;604(14):5936–51. doi: 10.1113/JP290966 (PMC13370683; doi:10.1113/JP290966)
Supplement: Supplementary file 2 — Supporting Information [file TJP-604-5936-s001.xlsx]

## Sheet: Sheet2
Supplementary data
Table S1	OXPHOS complex assignment of identified proteins
Table S2	Spearmans Rank correlations between skeletal muscle proteome and metabolic outcomes (PFO, Fatmax) with raw and adjusted P values

## Sheet: Table S1
Protein	Complex
ATP5F1A	V
ATP5PB	V
COX5A	IV
ATP5MF	V
ATP5F1C	V
SDHB	II
ATP5PO	V
ATP5MK	V
ATP5F1B	V
COX6C	IV
CYC1	III
COX7A2	IV
NDUFS2	I
NDUFV2	I
NDUFA4	I
COX4I1	IV
COX5B	IV
ATP5PD	V
NDUFB3	I
ATP5MJ	V
ATP5ME	V
NDUFS5	I
NDUFV1	I
SDHA	II
NDUFB4	I
ATP5F1D	V
SDHC	II
NDUFA10	I
NDUFA8	I
NDUFB11	I
NDUFS1	I
NDUFB6	I
NDUFA2	I
NDUFA11	I
NDUFA5	I
NDUFS6	I
COX7A2L	IV
NDUFC2	I
ATP5MG	V
NDUFAF6	I
NDUFB10	I
NDUFS7	I
COX6A2	II
NDUFB8	I
NDUFS3	I
ATP5PF	V
NDUFB1	I
NDUFA1	I
NDUFS8	I
NDUFA9	I
NDUFA13	I
ATP5F1E	V
COX20	IV
ATP5IF1	V
COX19	IV
NDUFB7	I
NDUFV3	I
NDUFA12	I
NDUFA3	I
NDUFAF2	I
COX6B1	IV
COX17	IV
NDUFAF7	I
NDUFB2	I
NDUFAF4	I
NDUFA7	I
COX7C	IV
NDUFAB1	I
NDUFB5	I
NDUFB9	I
UQCRFS1P1	II
NDUFA6	I
SDHAF2	II
COX7A1	IV
NDUFS4	I

## Sheet: Table S2
		Absolute PFO (g/min)			Relative PFO (mg/kg FFM/min)			Fatmax (%VO2 max)
Accession	GeneSymbol	Spearman r	p value	Adj. p value	Spearman r	p value	Adj. p value	Spearman r	p value	Adj. p value
Q96MF6	COQ10A	0.690451	1.11069e-05	0.0197592	0.691062	1.08523e-05	0.009785	0.560209	0.000570012	0.0391511
Q13825	AUH	0.66081	3.30338e-05	0.0293836	0.677617	1.79738e-05	0.009785	0.589912	0.000240865	0.0221336
Q9H061	TMEM126A	0.627807	0.000100251	0.0594491	0.611917	0.000164374	0.0208872	0.528364	0.00131792	0.0586144
P28289	TMOD1	-0.617112	0.000140224	0.0623645	-0.513216	0.00218348	0.0616574	-0.261656	0.134963	0.458203
P28838	LAP3	0.609473	0.000176977	0.0629683	0.677005	1.83846e-05	0.009785	0.482126	0.00388423	0.0897409
P12235	SLC25A4	0.574943	0.000474117	0.140576	0.63728	7.37545e-05	0.0183901	0.479064	0.00415112	0.0938409
P17174	GOT1	0.545302	0.00102141	0.175453	0.633308	8.3981e-05	0.0183901	0.435735	0.00999853	0.130214
P00505	GOT2	0.550802	0.000890276	0.175453	0.625057	0.000109406	0.0183901	0.573223	0.000394775	0.030535
P17540	CKMT2	0.535829	0.00128757	0.175453	0.624446	0.00011154	0.0183901	0.676875	1.10501e-05	0.00810452
Q16762	TST	0.530023	0.00147937	0.175453	0.587777	0.000332753	0.0311562	0.610121	0.000127554	0.015128
P05166	PCCB	0.535829	0.00128757	0.175453	0.584721	0.000362478	0.0322424	0.542143	0.000926378	0.0499402
Q6P587	FAHD1	0.530634	0.00145806	0.175453	0.582277	0.000387935	0.0324405	0.472634	0.00476353	0.0962992
Q8N4Q0	PTGR3	0.541024	0.0011349	0.175453	0.570359	0.000536249	0.0331653	0.551329	0.000726168	0.0415487
O75431	MTX2	0.530328	0.00146868	0.175453	0.54683	0.000983373	0.040063	0.504479	0.00234689	0.0758958
Q16186	ADRM1	0.545607	0.0010137	0.175453	0.532773	0.00138559	0.0483327	0.372503	0.0300399	0.21724
P53597	SUCLG1	0.5233	0.00173248	0.181299	0.672116	2.20011e-05	0.009785	0.602007	0.000165492	0.0184007
P99999	CYCS	0.524217	0.00169587	0.181299	0.552636	0.000850002	0.0365645	0.414148	0.0148913	0.157616
P07954	FH	0.513522	0.00216844	0.181506	0.623835	0.000113711	0.0183901	0.619461	9.36819e-05	0.0132209
Q99623	PHB2	0.513522	0.00216844	0.181506	0.574943	0.000474117	0.0324405	0.521321	0.0015692	0.0620358
P31930	UQCRC1	0.515966	0.00205129	0.181506	0.563942	0.000635356	0.0342514	0.577816	0.000345495	0.027938
P21796	VDAC1	0.511994	0.00224459	0.181506	0.552024	0.000863244	0.0365645	0.579807	0.000325898	0.0276082
Q9H7Z7	PTGES2	0.516578	0.00202289	0.181506	0.486937	0.00387381	0.0830302	0.422875	0.0127144	0.144475
Q8IWW8	ADHFE1	0.507105	0.00250427	0.185629	0.555997	0.000780332	0.0365645	0.614102	0.000111965	0.0142276
Q9Y5L4	TIMM13	0.507716	0.00247044	0.185629	0.529717	0.00149012	0.0500175	0.48381	0.00374387	0.0888046
Q9Y2Q3	GSTK1	0.501299	0.00284647	0.202555	0.593888	0.000279735	0.0292735	0.496824	0.00279946	0.0829814
Q9Y3D3	MRPS16	0.497326	0.00310352	0.212353	0.495798	0.00320765	0.0741093	0.475696	0.00446284	0.0938409
P49419	ALDH7A1	0.479908	0.00448471	0.239132	0.633613	8.31512e-05	0.0183901	0.623748	8.10373e-05	0.0131059
Q9Y6C9	MTCH2	0.488464	0.00375103	0.239132	0.616501	0.000142889	0.0208872	0.536784	0.00106439	0.0532226
P43155	CRAT	0.486631	0.00389878	0.239132	0.611917	0.000164374	0.0208872	0.476767	0.00436154	0.0938409
P38646	HSPA9	0.482964	0.00420953	0.239132	0.600917	0.000228181	0.0270623	0.550258	0.000747362	0.0415487
O75390	CS	0.478992	0.00457025	0.239132	0.588083	0.000329904	0.0311562	0.474165	0.00461107	0.0942885
Q99798	ACO2	0.479908	0.00448471	0.239132	0.53644	0.00126872	0.0458118	0.389192	0.0229056	0.196855
Q9Y277	VDAC3	0.485714	0.00397453	0.239132	0.460657	0.00660444	0.111898	0.489934	0.00326978	0.0862727
P30049	ATP5F1D	0.480825	0.00440056	0.239132	0.435905	0.0105566	0.143342	0.471715	0.00485708	0.097087
Q96AB3	ISOC2	0.476853	0.00477537	0.242725	0.412681	0.0159491	0.167782	0.327797	0.0584191	0.303882
P25705	ATP5F1A	0.474102	0.00505079	0.249593	0.640336	6.66687e-05	0.0183901	0.517493	0.00172264	0.0661776
P09622	DLD	0.471963	0.00527442	0.2536	0.489381	0.003679	0.0808017	0.627729	7.06927e-05	0.0131059
P30044	PRDX5	0.461268	0.00652579	0.258439	0.575248	0.000470212	0.0324405	0.45273	0.00717669	0.119333
O43772	SLC25A20	0.458824	0.00684532	0.258439	0.576776	0.000451113	0.0324405	0.467275	0.00533183	0.100908
P20674	COX5A	0.459435	0.0067642	0.258439	0.570053	0.000540637	0.0331653	0.496824	0.00279946	0.0829814
P55084	HADHB	0.45974	0.00672395	0.258439	0.561192	0.000682579	0.0342698	0.536325	0.00107702	0.0532226
P55036	PSMD4	0.457907	0.00696857	0.258439	0.560581	0.000693486	0.0342698	0.670292	1.44529e-05	0.00810452
P21912	SDHB	0.459435	0.0067642	0.258439	0.55233	0.0008566	0.0365645	0.442319	0.00881029	0.125388
P08574	CYC1	0.465241	0.00603397	0.258439	0.52605	0.00162467	0.0529285	0.469265	0.00511429	0.0988949
P14406	COX7A2	0.469213	0.0055745	0.258439	0.535829	0.00128757	0.0458118	0.554851	0.00066022	0.0391511
Q96I99	SUCLG2	0.455768	0.00726361	0.258439	0.431016	0.0115395	0.1464	0.502336	0.00246668	0.0769863
Q6GMV3	PTRHD1	0.466769	0.00585352	0.258439	0.42521	0.0128068	0.152717	0.417669	0.013978	0.152558
Q9GZY4	COA1	0.455768	0.00726361	0.258439	0.410542	0.0165458	0.172134	0.426243	0.0119492	0.141981
O14548	COX7A2L	0.460657	0.00660444	0.258439	0.393125	0.0221435	0.195987	0.314324	0.0702263	0.340524
P05141	SLC25A5	0.456379	0.00717824	0.258439	0.331092	0.0563267	0.343168	0.18541	0.293804	0.679685
P30622	CLIP1	-0.45424	0.00748089	0.260951	-0.507105	0.00250427	0.0655161	-0.664474	1.82226e-05	0.00810452
P24539	ATP5PB	0.442017	0.0094294	0.272391	0.595111	0.000270085	0.0292735	0.509991	0.00206184	0.0733603
P00846	MT-ATP6	0.449656	0.00816657	0.272391	0.575859	0.000462488	0.0324405	0.475696	0.00446284	0.0938409
Q16698	DECR1	0.445989	0.00875332	0.272391	0.57097	0.000527568	0.0331653	0.687286	7.12693e-06	0.00810452
P42765	ACAA2	0.444767	0.00895677	0.272391	0.553552	0.000830475	0.0365645	0.618542	9.66117e-05	0.0132209
P09669	COX6C	0.448739	0.00831	0.272391	0.530328	0.00146868	0.0500175	0.460079	0.00618596	0.108959
O75306	NDUFS2	0.442017	0.0094294	0.272391	0.514439	0.00212384	0.0609404	0.466356	0.00543488	0.101359
P35232	PHB1	0.442322	0.00937585	0.272391	0.506188	0.00255578	0.0658948	0.493915	0.00299033	0.0829814
Q8WY91	THAP4	0.444156	0.00906001	0.272391	0.504354	0.0026616	0.0671409	0.33928	0.0496474	0.280119
Q13526	PIN1	0.445378	0.00885454	0.272391	0.493048	0.00340278	0.0766272	0.378015	0.0275062	0.211834
Q96AN5	TMEM143	0.441406	0.00953728	0.272391	0.481131	0.00437282	0.0884005	0.539693	0.000987377	0.051663
Q9NP81	SARS2	0.445073	0.00890553	0.272391	0.475019	0.00495749	0.0938231	0.562965	0.000528018	0.0391393
Q96AQ6	PBXIP1	-0.440794	0.00964621	0.272391	-0.321925	0.0638324	0.365138	-0.217715	0.216124	0.585212
Q00325	SLC25A3	0.439267	0.00992321	0.273129	0.511688	0.0022601	0.0617637	0.38613	0.0240977	0.197435
P55042	RRAD	0.438961	0.00997942	0.273129	0.328953	0.0580114	0.347482	0.42364	0.012537	0.144475
P56134	ATP5MF	0.429183	0.0119276	0.280528	0.566998	0.000586302	0.0336462	0.461304	0.0060328	0.107661
Q96IX5	ATP5MK	0.42521	0.0128068	0.280528	0.542552	0.00109315	0.0420029	0.426243	0.0119492	0.141981
P06576	ATP5F1B	0.430405	0.0116676	0.280528	0.538273	0.00121361	0.0449794	0.5573	0.000617525	0.0391511
Q02218	OGDH	0.433766	0.0109775	0.280528	0.54194	0.00110969	0.0420029	0.444922	0.00837482	0.124902
P33121	ACSL1	0.436211	0.0104977	0.280528	0.518105	0.00195338	0.0599149	0.525302	0.00142246	0.0607107
P10515	DLAT	0.430099	0.0117322	0.280528	0.51505	0.00209455	0.0609404	0.339126	0.049757	0.280119
P19404	NDUFV2	0.429183	0.0119276	0.280528	0.507716	0.00247044	0.0655161	0.58884	0.000248832	0.0221336
P35914	HMGCL	0.432544	0.0112243	0.280528	0.493048	0.00340278	0.0766272	0.636915	5.1207e-05	0.0130139
P13073	COX4I1	0.428877	0.0119933	0.280528	0.491826	0.00349277	0.0776706	0.461151	0.00605176	0.107661
O75947	ATP5PD	0.429488	0.0118621	0.280528	0.484186	0.00410364	0.0858867	0.47493	0.00453644	0.0938409
Q9UDW1	UQCR10	0.431016	0.0115395	0.280528	0.47013	0.00547287	0.0993493	0.311261	0.0731532	0.342473
P57105	SYNJ2BP	0.426432	0.0125306	0.280528	0.466157	0.00592513	0.104364	0.467275	0.00533183	0.100908
P51659	HSD17B4	0.424599	0.0129468	0.280528	0.461268	0.00652579	0.111629	0.220011	0.211198	0.581613
P50579	METAP2	0.42521	0.0128068	0.280528	0.434683	0.0107954	0.143342	0.331012	0.0558481	0.300037
O60830	TIMM17B	0.425821	0.0126681	0.280528	0.433461	0.0110387	0.143342	0.462376	0.00590146	0.10713
Q96LW7	CARD19	0.432544	0.0112243	0.280528	0.423682	0.0131593	0.154016	0.52867	0.00130784	0.0586144
Q00G26	PLIN5	0.425516	0.0127373	0.280528	0.402292	0.0190271	0.181833	0.30973	0.0746519	0.346548
Q7Z3D6	DGLUCY	0.423988	0.0130882	0.280528	0.318869	0.066504	0.37088	0.231647	0.187432	0.544839
P49753	ACOT2	0.412681	0.0159491	0.280924	0.579526	0.000418465	0.0324405	0.594658	0.000208251	0.0206797
P36542	ATP5F1C	0.421543	0.0136667	0.280924	0.565164	0.000615314	0.0342076	0.495446	0.00288851	0.0829814
O14949	UQCRQ	0.417571	0.014653	0.280924	0.554163	0.000817679	0.0365645	0.424406	0.0123616	0.144475
Q6YN16	HSDL2	0.41971	0.0141147	0.280924	0.511077	0.0022914	0.0617637	0.648091	3.40964e-05	0.0114473
P48735	IDH2	0.422154	0.0135201	0.280924	0.504049	0.0026796	0.0671409	0.436195	0.00991144	0.130214
O95563	MPC2	0.415737	0.0151282	0.280924	0.48327	0.00418284	0.0865263	0.624973	7.77182e-05	0.0131059
P12236	SLC25A6	0.421849	0.0135932	0.280924	0.457296	0.00705179	0.114047	0.368369	0.0320628	0.225454
P40939	HADHA	0.419404	0.0141905	0.280924	0.440794	0.00964621	0.137748	0.398225	0.0196698	0.184654
P27338	MAOB	0.419099	0.0142667	0.280924	0.428571	0.0120594	0.148984	0.282478	0.105519	0.423417
P0C7P0	CISD3	0.420321	0.013964	0.280924	0.417571	0.014653	0.160652	0.299932	0.0848159	0.372375
P36955	SERPINF1	0.414515	0.0154521	0.280924	0.401375	0.0193212	0.181833	0.292736	0.0929352	0.393647
P27695	APEX1	0.413904	0.0156163	0.280924	0.377235	0.0285538	0.22779	0.438338	0.00951347	0.129955
Q9H0P0	NT5C3A	0.415432	0.0152086	0.280924	0.36165	0.0362634	0.267687	0.285693	0.101444	0.41854
P49406	MRPL19	0.415432	0.0152086	0.280924	0.335065	0.0533021	0.331554	0.215724	0.220455	0.591539
P22392	NME2	0.412987	0.0158653	0.280924	0.327731	0.058992	0.352171	0.316467	0.0682325	0.337182
P61758	VBP1	0.41696	0.01481	0.280924	0.263866	0.131409	0.536903	0.117584	0.507788	0.817515
Q5TDH0	DDI2	-0.416043	0.0150481	0.280924	-0.319786	0.0656934	0.369837	-0.494221	0.00296972	0.0829814
P26373	RPL13	-0.413598	0.0156989	0.280924	-0.46249	0.0063709	0.111116	-0.268086	0.12529	0.447047
P46976	GYG1	0.411154	0.0163734	0.285572	0.401375	0.0193212	0.181833	0.0783895	0.659454	0.886078
P12277	CKB	0.410237	0.0166326	0.287275	0.405959	0.0178882	0.177644	0.435735	0.00999853	0.130214
P48047	ATP5PO	0.409015	0.0169835	0.287809	0.545607	0.0010137	0.0400749	0.47493	0.00453644	0.0938409
P10809	HSPD1	0.406264	0.017796	0.287809	0.511688	0.0022601	0.0617637	0.503714	0.00238907	0.0758958
Q9UPY8	MAPRE3	0.407181	0.0175216	0.287809	0.496409	0.00316564	0.074101	0.507695	0.00217671	0.0744686
Q9UDX5	MTFP1	0.408403	0.0171613	0.287809	0.49916	0.00298247	0.0707442	0.382302	0.0256593	0.201982
Q9ULA0	DNPEP	0.407487	0.0174309	0.287809	0.43071	0.0116034	0.1464	0.491159	0.00318148	0.0857553
Q9BXW7	HDHD5	0.406264	0.017796	0.287809	0.362567	0.035767	0.266232	0.335452	0.052446	0.290659
P28482	MAPK1	0.40657	0.0177041	0.287809	0.29259	0.0933028	0.443472	0.249867	0.154104	0.49131
Q5U5X0	LYRM7	0.404736	0.0182613	0.290896	0.561803	0.000671824	0.0342698	0.410779	0.0158113	0.159314
P10606	COX5B	0.40382	0.0185454	0.290896	0.48877	0.00372688	0.0808552	0.38567	0.0242808	0.197435
Q96EY1	DNAJA3	0.404431	0.0183556	0.290896	0.444767	0.00895677	0.132784	0.410473	0.0158972	0.159314
A6NNS2	DHRS7C	0.403514	0.0186409	0.290896	0.424905	0.0128767	0.152717	0.286918	0.0999233	0.415151
P29218	IMPA1	0.402597	0.0189299	0.292838	0.516578	0.00202289	0.0609404	0.385364	0.0244035	0.197435
P49411		0.401375	0.0193212	0.293781	0.502521	0.00277122	0.0675209	0.504632	0.00233853	0.0758958
Q9NYL2	MAP3K20	-0.401681	0.0192227	0.293781	-0.37754	0.0284174	0.227723	-0.277732	0.11176	0.431934
O43676	NDUFB3	0.400764	0.0195193	0.294278	0.479297	0.00454158	0.0899094	0.448902	0.00774431	0.121
P00367	GLUD1	0.398319	0.020329	0.303911	0.484186	0.00410364	0.0858867	0.429764	0.0111911	0.140204
Q9P2R7	SUCLA2	0.396791	0.0208493	0.309091	0.477769	0.0046865	0.0906227	0.447524	0.00795782	0.121
Q9Y512	SAMM50	0.394958	0.0214883	0.313341	0.39343	0.0220332	0.195987	0.200108	0.256502	0.644516
Q9UFN0	NIPSNAP3A	0.394958	0.0214883	0.313341	0.349427	0.043439	0.296831	0.36347	0.0346029	0.234503
P54819	AK2	0.391291	0.0228155	0.323737	0.525745	0.00163635	0.0529285	0.369901	0.031301	0.222738
Q96HS1	PGAM5	0.391902	0.0225896	0.323737	0.478992	0.00457025	0.0899094	0.534029	0.00114217	0.0549168
Q5XKP0	MICOS13	0.390985	0.0229291	0.323737	0.429183	0.0119276	0.148386	0.447524	0.00795782	0.121
Q9BX68	HINT2	0.392208	0.0224774	0.323737	0.420932	0.0138147	0.15754	0.243589	0.165063	0.509803
Q9BSH4	TACO1	0.390069	0.0232728	0.326002	0.349733	0.0432465	0.296831	0.382455	0.0255952	0.201982
Q99714	HSD17B10	0.388846	0.0237377	0.32736	0.39618	0.0210605	0.193127	0.522239	0.00153421	0.0620358
Q8NI37	PPTC7	0.389152	0.0236208	0.32736	0.38793	0.0240915	0.207047	0.225217	0.200322	0.562102
P03891	MT-ND2	0.387013	0.0244497	0.33203	0.522078	0.00178238	0.0566224	0.512135	0.00195944	0.0726218
P29803	PDHA2	0.387013	0.0244497	0.33203	0.502521	0.00277122	0.0675209	0.41032	0.0159403	0.159314
Q02978	SLC25A11	0.385485	0.0250565	0.337693	0.457907	0.00696857	0.113735	0.378627	0.0272359	0.210664
P55263	ADK	0.384874	0.0253027	0.338447	0.546524	0.000990878	0.040063	0.3255	0.0603122	0.310103
Q99735	MGST2	0.383957	0.0256757	0.339148	0.468908	0.00560873	0.100787	0.359489	0.0367852	0.239082
Q14353	GAMT	0.383652	0.0258011	0.339148	0.339954	0.0497602	0.319579	0.441094	0.00902178	0.126376
Q8TCD5	NT5C	0.383346	0.025927	0.339148	0.315508	0.0695443	0.377193	0.121106	0.495071	0.812219
P56378	ATP5MJ	0.382429	0.0263077	0.341616	0.47288	0.00517755	0.0959464	0.400675	0.018861	0.181371
Q86TX2	ACOT1	0.38029	0.0272141	0.346688	0.567914	0.000572256	0.0336462	0.631556	6.18825e-05	0.0131059
P08559	PDHA1	0.379679	0.0274778	0.346688	0.514439	0.00212384	0.0609404	0.383221	0.0252771	0.20165
Q16595	FXN	0.379985	0.0273457	0.346688	0.409931	0.0167197	0.172486	0.385211	0.0244651	0.197435
Q9BR39	JPH2	-0.38029	0.0272141	0.346688	-0.263254	0.13233	0.536903	-0.122637	0.489593	0.809466
Q16181	SEPTIN7	0.376012	0.0291047	0.362079	0.41971	0.0141147	0.157925	0.325194	0.0605683	0.310522
P58546	MTPN	-0.376012	0.0291047	0.362079	-0.15508	0.379675	0.804706	-0.0892599	0.615663	0.868559
Q9Y316	MEMO1	-0.373873	0.0300901	0.371738	-0.458518	0.00688619	0.113735	-0.369901	0.031301	0.222738
Q3ZCQ8	TIMM50	0.372956	0.0305207	0.374457	0.453323	0.00761391	0.117784	0.594505	0.000209238	0.0206797
Q9UKU7	ACAD8	0.371429	0.0312498	0.375891	0.519022	0.00191269	0.0596961	0.524995	0.00143331	0.0607107
P40926	MDH2	0.370817	0.0315454	0.375891	0.433766	0.0109775	0.143342	0.46605	0.00546961	0.101359
P00325	ADH1B	0.370817	0.0315454	0.375891	0.437128	0.0103224	0.142054	0.339126	0.049757	0.280119
Q9HC38	GLOD4	0.370512	0.031694	0.375891	0.420932	0.0138147	0.15754	0.184644	0.295837	0.681729
P35659	DEK	0.371123	0.0313973	0.375891	0.238808	0.173244	0.594981	0.165812	0.348662	0.732313
P0C0L4	C4A	-0.369595	0.0321435	0.378697	-0.243697	0.164409	0.583396	0.0137794	0.938349	0.985969
Q14BN4	SLMAP	0.366845	0.0335236	0.384004	0.478686	0.00459907	0.0899094	0.366379	0.0330758	0.23095
Q96DA6	DNAJC19	0.365011	0.0344704	0.384004	0.472269	0.00524195	0.0961385	0.428846	0.0113848	0.141052
Q9Y3D6	FIS1	0.365623	0.0341524	0.384004	0.453934	0.00752501	0.11743	0.364236	0.0341956	0.233977
P31040	SDHA	0.364706	0.0346304	0.384004	0.446295	0.00870308	0.130107	0.398378	0.0196184	0.184654
P51812	RPS6KA3	0.363484	0.0352762	0.384004	0.417571	0.014653	0.160652	0.0503714	0.777248	0.932384
Q9NX14	NDUFB11	0.366539	0.0336799	0.384004	0.408709	0.0170722	0.172486	0.457323	0.00654279	0.111919
P24752	ACAT1	0.366539	0.0336799	0.384004	0.416043	0.0150481	0.162246	0.391794	0.0219311	0.192194
Q16891	IMMT	0.362567	0.035767	0.384004	0.405348	0.0180739	0.177644	0.283703	0.103953	0.422046
O43678	NDUFA2	0.366539	0.0336799	0.384004	0.402292	0.0190271	0.181833	0.43497	0.0101451	0.130784
P05091	ALDH2	0.3644	0.0347909	0.384004	0.394958	0.0214883	0.195987	0.476308	0.00440471	0.0938409
Q8N5G0	SMIM20	0.361956	0.0360973	0.384004	0.34851	0.0440206	0.296831	0.266555	0.127545	0.447047
P40925	MDH1	0.362872	0.0356028	0.384004	0.330787	0.0565649	0.343444	0.452118	0.00726504	0.119333
P23946	CMA1	0.36165	0.0362634	0.384004	0.333231	0.0546814	0.337772	-0.00842075	0.962302	0.988415
Q14249	ENDOG	0.365317	0.0343111	0.384004	0.323147	0.062788	0.361488	0.13611	0.442756	0.793216
P26641	EEF1G	0.362567	0.035767	0.384004	0.195722	0.266156	0.695289	0.0632322	0.722388	0.907577
P01023	A2M	-0.367762	0.0330582	0.384004	-0.315814	0.0692634	0.377193	-0.3304	0.0563308	0.300037
Q99829	CPNE1	-0.361956	0.0360973	0.384004	-0.353705	0.0408066	0.286937	-0.259206	0.138788	0.463979
Q6IAN0	DHRS7B	0.360122	0.0371033	0.390573	0.407792	0.0173406	0.173309	0.307281	0.0770993	0.352595
O00483	NDUFA4	0.358289	0.0381321	0.394402	0.50191	0.00280863	0.0675209	0.443084	0.00868026	0.125388
O95139	NDUFB6	0.358289	0.0381321	0.394402	0.40932	0.0168952	0.172486	0.404349	0.0176998	0.173967
Q9Y2R5	MRPS17	0.358289	0.0381321	0.394402	0.356761	0.0390072	0.28324	0.270689	0.121525	0.443928
Q92804	TAF15	-0.357678	0.0384802	0.395701	-0.28495	0.102482	0.463905	-0.195208	0.268571	0.654655
P30038	ALDH4A1	0.356761	0.0390072	0.398815	0.408403	0.0171613	0.172486	0.425937	0.0120171	0.141981
Q86WA6	BPHL	0.355844	0.0395401	0.39921	0.398625	0.0202263	0.188336	0.485648	0.00359577	0.0876284
P50914	RPL14	0.355539	0.039719	0.39921	0.355539	0.039719	0.28492	0.310343	0.0740496	0.345759
P01042	KNG1	-0.35615	0.0393618	0.39921	-0.332009	0.0556168	0.34118	-0.423334	0.0126077	0.144475
P36957	DLST	0.354316	0.0404414	0.399696	0.457907	0.00696857	0.113735	0.412004	0.0154714	0.159314
Q8N983	MRPL43	0.354622	0.0402598	0.399696	0.391597	0.0227023	0.199938	0.363623	0.0345212	0.234503
Q9NQE9	HINT3	0.354927	0.0400789	0.399696	0.359817	0.0372732	0.271758	0.118809	0.503346	0.814789
Q96ND0	FAM210A	0.353705	0.0408066	0.401077	0.425516	0.0127373	0.152717	0.327184	0.0589193	0.30559
P47985	UQCRFS1	0.352483	0.0415451	0.403873	0.43071	0.0116034	0.1464	0.296257	0.0888908	0.382716
Q96QR8	PURB	0.352788	0.0413595	0.403873	0.291367	0.094727	0.443472	0.127077	0.473884	0.807509
Q03154	ACY1	0.351872	0.0419184	0.405287	0.345149	0.0462077	0.304458	0.207763	0.238374	0.616377
Q9UBQ7	GRHPR	0.350649	0.0426732	0.410355	0.258365	0.139872	0.548769	0.208835	0.235906	0.613564
Q13423	NNT	0.349427	0.043439	0.411053	0.44385	0.00911201	0.132871	0.387201	0.0236747	0.197435
Q92522	H1-10	0.349427	0.043439	0.411053	0.37754	0.0284174	0.227723	0.436348	0.00988255	0.130214
P62491	RAB11A	0.349427	0.043439	0.411053	0.268144	0.125095	0.523634	0.450433	0.00751283	0.119333
P46926	GNPDA1	0.34851	0.0440206	0.411833	0.482047	0.0042905	0.0877333	0.32351	0.0619918	0.314198
Q96AG3	SLC25A46	0.348205	0.0442159	0.411833	0.413598	0.0156989	0.167782	0.330706	0.056089	0.300037
P45880	VDAC2	0.348205	0.0442159	0.411833	0.393125	0.0221435	0.195987	0.505245	0.00230535	0.0758958
P00403	MT-CO2	0.346371	0.0454025	0.420682	0.369901	0.0319931	0.245326	0.529895	0.00126822	0.0586144
P50213	IDH3A	0.342093	0.0482716	0.420957	0.450879	0.00797864	0.121316	0.464519	0.00564613	0.103551
P49821	NDUFV1	0.344232	0.0468193	0.420957	0.442934	0.00926954	0.134069	0.559444	0.000582191	0.0391511
Q9Y2R9	MRPS7	0.344538	0.0466147	0.420957	0.440183	0.00975621	0.137748	0.255991	0.143929	0.47236
O95299	NDUFA10	0.34301	0.0476448	0.420957	0.422765	0.0133748	0.154505	0.555157	0.000654744	0.0391511
P51970	NDUFA8	0.345149	0.0462077	0.420957	0.420015	0.0140392	0.157925	0.363317	0.0346849	0.234503
O75489	NDUFS3	0.34301	0.0476448	0.420957	0.340871	0.0491178	0.316596	0.469572	0.00508151	0.0988949
P18859	ATP5PF	0.342704	0.047853	0.420957	0.338732	0.0506274	0.322818	0.341576	0.0480264	0.279212
Q12931	TRAP1	0.343316	0.0474373	0.420957	0.320092	0.0654249	0.369495	0.418894	0.0136716	0.150134
Q49B96	COX19	0.34301	0.0476448	0.420957	0.304813	0.0799542	0.408731	0.362858	0.0349317	0.234503
Q9UJ70	NAGK	0.343316	0.0474373	0.420957	0.241253	0.168784	0.588009	0.148818	0.400918	0.758759
Q8N5M9	JAGN1	0.342399	0.048062	0.420957	0.355844	0.0395401	0.284785	0.412464	0.0153455	0.159314
O43181	NDUFS4	0.345455	0.0460053	0.420957	0.459129	0.00680465	0.113735	0.558219	0.000602156	0.0391511
Q00059	TFAM	0.340871	0.0491178	0.424177	0.467991	0.00571253	0.101626	0.339433	0.049538	0.280119
Q9BSE5	AGMAT	0.340871	0.0491178	0.424177	0.236058	0.178361	0.600955	-0.0301616	0.865536	0.958773
Q96PE7	MCEE	0.339343	0.0501923	0.431363	0.32437	0.0617572	0.360217	0.27222	0.11935	0.443928
P30084	ECHS1	0.338732	0.0506274	0.4328	0.404431	0.0183556	0.179421	0.509073	0.00210714	0.0735019
P15880	RPS2	0.338426	0.050846	0.4328	0.379374	0.0276104	0.227402	0.393019	0.0214845	0.190154
P47755	CAPZA2	-0.337204	0.0517284	0.438213	-0.380596	0.027083	0.225144	-0.0499121	0.779229	0.932873
P56385	ATP5ME	0.334759	0.05353	0.446721	0.455157	0.00734986	0.116745	0.496059	0.00284863	0.0829814
O75521	ECI2	0.334454	0.0537587	0.446721	0.456073	0.00722082	0.115728	0.430989	0.0109371	0.137994
O95298	NDUFC2	0.334148	0.0539882	0.446721	0.379985	0.0273457	0.22627	0.373728	0.029461	0.216374
P07108	DBI	0.335371	0.0530749	0.446721	0.276089	0.113979	0.501819	0.0105642	0.952716	0.985969
O75934	BCAS2	-0.334454	0.0537587	0.446721	-0.335065	0.0533021	0.331554	-0.315395	0.0692238	0.339952
O43920	NDUFS5	0.333537	0.0544495	0.448452	0.452101	0.00779445	0.119537	0.443084	0.00868026	0.125388
Q6IPR1	ETFRF1	0.332926	0.0549141	0.450194	0.44385	0.00911201	0.132871	0.292736	0.0929352	0.393647
P11177	PDHB	0.332009	0.0556168	0.453158	0.439572	0.00986728	0.13822	0.521321	0.0015692	0.0620358
O00330	PDHX	0.331398	0.0560892	0.453158	0.394652	0.0215963	0.195987	0.247111	0.158848	0.499109
Q86VD7	SLC25A42	0.331704	0.0558526	0.453158	0.362261	0.0359318	0.266345	0.396694	0.0201898	0.186587
Q5RI15	COX20	0.331092	0.0563267	0.453158	0.318564	0.0667759	0.371232	0.284468	0.102982	0.421162
Q8NE71	ABCF1	0.330481	0.056804	0.453158	0.296257	0.0891291	0.432045	0.394857	0.0208288	0.187629
Q7Z434	MAVS	0.330481	0.056804	0.453158	0.259893	0.137482	0.548769	0.351375	0.0415793	0.254191
Q9NTG7	SIRT3	0.329565	0.057526	0.454733	0.425516	0.0127373	0.152717	0.395469	0.020614	0.187629
P54289	CACNA2D1	-0.329259	0.0577683	0.454733	-0.196333	0.264643	0.694395	-0.146215	0.409298	0.767272
Q9NVS9	PNPO	-0.329565	0.057526	0.454733	-0.233919	0.182415	0.606574	-0.0476155	0.789153	0.93656
Q6UXV4	APOOL	0.328648	0.0582553	0.456291	0.476547	0.00480531	0.091921	0.330859	0.0559684	0.300037
Q9BUR5	APOO	0.327731	0.058992	0.456291	0.423071	0.0133026	0.154505	0.51091	0.0020174	0.0732438
P61626	LYZ	-0.328037	0.0587456	0.456291	-0.182888	0.29926	0.733297	-0.206385	0.241572	0.621035
P20774	OGN	-0.328037	0.0587456	0.456291	-0.212834	0.225942	0.657856	-0.37679	0.0280535	0.213804
P21397	MAOA	-0.32712	0.0594873	0.458129	-0.30084	0.0841174	0.418003	-0.282325	0.105716	0.423417
Q9NRG7	SDR39U1	0.324981	0.0612469	0.45974	0.440489	0.00970108	0.137748	0.411851	0.0155135	0.159314
P04179	SOD2	0.326509	0.0599859	0.45974	0.370817	0.0315454	0.245062	0.311568	0.0728563	0.342473
P51452	DUSP3	0.325898	0.0604878	0.45974	0.261421	0.135122	0.542622	0.0742557	0.676413	0.8905
Q12988	HSPB3	0.325592	0.06074	0.45974	0.21314	0.225264	0.657856	0.252929	0.148953	0.481744
P09429	HMGB1	-0.325286	0.0609931	0.45974	-0.134607	0.446327	0.842188	0.026334	0.882474	0.967892
O95678	KRT75	-0.325592	0.06074	0.45974	-0.325898	0.0604878	0.357501	-0.275894	0.114248	0.435882
Q96DC8	ECHDC3	-0.322842	0.0630478	0.471269	-0.167609	0.341978	0.781978	-0.058639	0.741842	0.917288
P54652	HSPA2	0.32162	0.0640957	0.473138	0.382429	0.0263077	0.220761	0.392101	0.0218187	0.192156
P83111	LACTB	0.321925	0.0638324	0.473138	0.348816	0.0438261	0.296831	0.121412	0.493973	0.812219
P61086	UBE2K	-0.32162	0.0640957	0.473138	-0.285561	0.101723	0.461645	-0.240987	0.169767	0.518926
P30405	PPIF	0.320703	0.0648906	0.473176	0.438655	0.0100359	0.139483	0.248948	0.155674	0.493661
Q99447	PCYT2	0.320397	0.0651573	0.473176	0.41971	0.0141147	0.157925	0.42609	0.0119831	0.141981
Q5JTJ3	COA6	0.319481	0.0659627	0.473176	0.409015	0.0169835	0.172486	0.380312	0.0265037	0.207709
P28331	NDUFS1	0.319786	0.0656934	0.473176	0.412376	0.0160332	0.167782	0.452118	0.00726504	0.119333
Q16718	NDUFA5	0.320092	0.0654249	0.473176	0.398014	0.0204322	0.188336	0.395775	0.0205072	0.187629
O60493	SNX3	0.319481	0.0659627	0.473176	0.22139	0.20749	0.633147	0.112379	0.526881	0.825107
Q0VAK6	LMOD3	0.321008	0.0646248	0.473176	0.127884	0.469535	0.847162	0.0378168	0.831845	0.94398
Q9NR28	DIABLO	0.316119	0.0689835	0.481261	0.461879	0.00644794	0.111368	0.341576	0.0480264	0.279212
Q9Y2Q9	MRPS28	0.316119	0.0689835	0.481261	0.37754	0.0284174	0.227723	0.271761	0.119999	0.443928
P31937	HIBADH	0.317647	0.0675971	0.481261	0.349733	0.0432465	0.296831	0.427008	0.0117808	0.141981
P52815	MRPL12	0.316425	0.0687044	0.481261	0.305118	0.0796407	0.408731	0.241599	0.168651	0.517294
Q9H6K4	OPA3	0.316425	0.0687044	0.481261	0.281895	0.106341	0.477729	0.234403	0.18209	0.539869
B9A064	IGLL5	-0.316119	0.0689835	0.481261	-0.238197	0.174372	0.596552	-0.339739	0.0493198	0.280119
P0CG39	POTEJ	-0.317341	0.0678726	0.481261	-0.361039	0.0365975	0.269037	-0.225676	0.199381	0.562102
Q9BW91	NUDT9	0.315202	0.069826	0.485236	0.2767	0.113156	0.499513	0.120493	0.497271	0.812219
Q96CN7	ISOC1	0.314591	0.0703922	0.485379	0.388846	0.0237377	0.205997	0.516881	0.00174837	0.0661776
P15090	FABP4	0.314591	0.0703922	0.485379	0.305118	0.0796407	0.408731	0.352293	0.0410125	0.254191
O96000	NDUFB10	0.313675	0.0712484	0.487593	0.370512	0.031694	0.245146	0.389192	0.0229056	0.196855
O43464	HTRA2	0.313369	0.0715355	0.487593	0.165164	0.349146	0.785291	0.238384	0.174565	0.525381
P56556	NDUFA6	0.313369	0.0715355	0.487593	0.431627	0.0114125	0.1464	0.435582	0.0100277	0.130214
Q5QNW6	H2BC18	0.313063	0.0718236	0.487688	0.389763	0.0233883	0.204964	0.155248	0.380641	0.754076
Q9H9B4	SFXN1	0.312452	0.0724026	0.48975	0.405653	0.0179809	0.177644	0.448749	0.00776779	0.121
P22830	FECH	0.31123	0.0735715	0.492044	0.338732	0.0506274	0.322818	0.428693	0.0114174	0.141052
Q16795	NDUFA9	0.311536	0.0732779	0.492044	0.331704	0.0558526	0.341449	0.403584	0.0179367	0.175326
P25786	PSMA1	0.31123	0.0735715	0.492044	0.329259	0.0577683	0.347482	0.351681	0.0413897	0.254191
P42126	ECI1	0.310619	0.0741615	0.494132	0.41696	0.01481	0.160652	0.374494	0.0291038	0.216259
P49748	ACADVL	0.307869	0.0768628	0.496919	0.434072	0.0109165	0.143342	0.48381	0.00374387	0.0888046
P07902	GALT	0.30573	0.0790167	0.496919	0.412987	0.0158653	0.167782	0.419506	0.0135205	0.149397
P62851	RPS25	0.306035	0.0787062	0.496919	0.403514	0.0186409	0.181214	0.176683	0.317511	0.702622
Q86Y39	NDUFA11	0.306341	0.0783965	0.496919	0.401986	0.0191247	0.181833	0.436348	0.00988255	0.130214
O75380	NDUFS6	0.307257	0.0774735	0.496919	0.387013	0.0244497	0.209115	0.493609	0.00301107	0.0829814
Q5HYK3	COQ5	0.309396	0.0753527	0.496919	0.383652	0.0258011	0.219618	0.475849	0.00444824	0.0938409
Q9GZT3	SLIRP	0.308785	0.0759539	0.496919	0.354011	0.0406237	0.286784	0.317692	0.0671132	0.332575
Q5TEC6	H3-7	0.308785	0.0759539	0.496919	0.342704	0.047853	0.311833	0.244355	0.163697	0.507347
P07910	HNRNPC	0.30573	0.0790167	0.496919	0.343927	0.0470245	0.308696	0.420425	0.0132965	0.14877
Q9UBF9	MYOT	0.307563	0.0771677	0.496919	0.302674	0.0821754	0.413413	0.458701	0.00636223	0.109887
Q8WUK0	PTPMT1	0.307563	0.0771677	0.496919	0.273644	0.117316	0.509038	0.179132	0.310739	0.700641
Q9GZZ1	NAA50	0.306646	0.0780879	0.496919	0.25806	0.140354	0.548769	0.297941	0.0870049	0.378072
Q16851	UGP2	0.305424	0.0793282	0.496919	0.123606	0.484632	0.856167	0.0525148	0.768023	0.929465
Q96MW1	CCDC43	-0.307563	0.0771677	0.496919	-0.221696	0.206851	0.633147	-0.138866	0.433487	0.78451
Q15323	KRT31	-0.305424	0.0793282	0.496919	-0.271811	0.119867	0.513841	-0.154023	0.384456	0.755743
P68032	ACTC1	-0.306035	0.0787062	0.496919	-0.323453	0.062529	0.361488	-0.0725715	0.683368	0.8905
Q8IUG5	MYO18B	-0.306952	0.0777802	0.496919	-0.336898	0.0519509	0.327733	-0.297635	0.0873455	0.378072
O75208	COQ9	0.303591	0.0812176	0.505196	0.446906	0.00860335	0.129706	0.441553	0.00894197	0.126252
O00442	RTCA	0.303591	0.0812176	0.505196	0.184416	0.295186	0.727334	0.05129	0.773291	0.930145
P09110	ACAA1	0.302674	0.0821754	0.509373	0.417265	0.0147313	0.160652	0.397306	0.0199804	0.1861
P07339	CTSD	0.30084	0.0841174	0.517803	0.474408	0.00501952	0.0939971	0.328256	0.0580462	0.303475
O60784	TOM1	0.30084	0.0841174	0.517803	0.203972	0.246211	0.680139	0.313099	0.0713859	0.340524
O43837	IDH3B	0.300229	0.0847727	0.518249	0.436822	0.0103806	0.142054	0.38567	0.0242808	0.197435
Q9NYK5	MRPL39	0.300229	0.0847727	0.518249	0.41696	0.01481	0.160652	0.34372	0.0465519	0.273319
P01871		-0.299618	0.0854319	0.520491	-0.261727	0.134653	0.541965	-0.48825	0.00339465	0.0862727
O95831	AIFM1	0.299312	0.085763	0.520725	0.394347	0.0217049	0.195987	0.374953	0.0288912	0.216259
P42704	LRPPRC	0.297785	0.0874334	0.52196	0.354011	0.0406237	0.286784	0.361174	0.0358487	0.236203
P02144	MB	0.297785	0.0874334	0.52196	0.335982	0.052623	0.329635	0.2589	0.139272	0.463979
Q16654	PDK4	0.29809	0.0870973	0.52196	0.322536	0.0633085	0.363309	0.362245	0.0352629	0.234954
P16949	STMN1	-0.29809	0.0870973	0.52196	-0.130328	0.461022	0.843986	-0.132589	0.454756	0.799407
P05198	EIF2S1	-0.297785	0.0874334	0.52196	-0.224446	0.201163	0.627353	-0.196127	0.26628	0.652496
Q8WW59		0.296868	0.0884478	0.52625	0.291367	0.094727	0.443472	0.361939	0.0354295	0.235183
P61604	HSPE1	0.294729	0.0908502	0.530488	0.434072	0.0109165	0.143342	0.450433	0.00751283	0.119333
P05165	PCCA	0.29534	0.0901587	0.530488	0.394041	0.0218139	0.195987	0.28554	0.101635	0.41854
Q99807	COQ7	0.294118	0.0915458	0.530488	0.364706	0.0346304	0.258855	0.302688	0.0818554	0.365881
P30048	PRDX3	0.294423	0.0911974	0.530488	0.317647	0.0675971	0.372307	0.427621	0.0116475	0.141981
P62917	RPL8	0.295951	0.0894713	0.530488	0.306646	0.0780879	0.406194	0.013167	0.941084	0.985969
P62899	RPL31	0.294118	0.0915458	0.530488	0.25317	0.14823	0.559192	0.102274	0.564912	0.842397
O60888	CUTA	0.294729	0.0908502	0.530488	0.250115	0.153316	0.564697	0.095231	0.59214	0.854353
Q13228	SELENBP1	-0.294423	0.0911974	0.530488	-0.252254	0.149743	0.559192	-0.110695	0.533132	0.82545
O00505	KPNA3	-0.293506	0.0922455	0.532807	-0.286173	0.100968	0.461645	-0.1603	0.365138	0.739841
P62244	RPS15A	0.292895	0.0929493	0.533716	0.18961	0.281603	0.714654	0.159841	0.366532	0.740335
P11166	SLC2A1	-0.29259	0.0933028	0.533716	-0.256837	0.142293	0.551503	-0.269617	0.123065	0.446073
Q9NR45	NANS	-0.29259	0.0933028	0.533716	-0.325898	0.0604878	0.357501	-0.419506	0.0135205	0.149397
Q02878	RPL6	0.289228	0.0972599	0.537346	0.398014	0.0204322	0.188336	0.280028	0.108706	0.425967
O00743	PPP6C	0.289228	0.0972599	0.537346	0.38304	0.0260534	0.219663	0.442931	0.00870613	0.125388
O76013	KRT36	0.289534	0.0968949	0.537346	0.375095	0.0295237	0.233434	0.444616	0.00842508	0.124902
O95571	ETHE1	0.290145	0.0961681	0.537346	0.378151	0.0281463	0.227723	0.34816	0.0436129	0.26036
Q13177	PAK2	0.289228	0.0972599	0.537346	0.36715	0.0333679	0.252602	0.196127	0.26628	0.652496
Q96HJ9	FMC1	0.289228	0.0972599	0.537346	0.364706	0.0346304	0.258855	0.257062	0.1422	0.471967
Q9P0J0	NDUFA13	0.28984	0.0965309	0.537346	0.320703	0.0648906	0.367645	0.360714	0.0361022	0.236995
Q9NRX4	PHPT1	0.290145	0.0961681	0.537346	0.315508	0.0695443	0.377193	0.354131	0.0398977	0.249922
Q9BS92	NIPSNAP3B	0.290756	0.0954455	0.537346	0.275477	0.114806	0.501819	0.489169	0.00332604	0.0862727
Q9Y4W6	AFG3L2	0.289534	0.0968949	0.537346	0.255004	0.145239	0.554466	0.0684377	0.700547	0.892457
Q8TDX7	NEK7	-0.291062	0.0950857	0.537346	-0.413293	0.0157819	0.167782	-0.248489	0.156463	0.495281
Q04917	YWHAH	0.288617	0.097993	0.53972	0.33751	0.0515066	0.327251	0.447524	0.00795782	0.121
Q12904	AIMP1	0.287701	0.0991007	0.542462	0.300229	0.0847727	0.420085	0.166425	0.346859	0.731117
Q9Y3E5	PTRH2	0.287701	0.0991007	0.542462	0.195111	0.267675	0.69619	0.254766	0.145924	0.475455
Q16836	HADH	0.286173	0.100968	0.546341	0.424293	0.0130173	0.153363	0.330553	0.0562098	0.300037
P04114	APOB	0.285867	0.101345	0.546341	0.286478	0.100593	0.461645	0.169027	0.339262	0.723756
Q14525	KRT33B	-0.285867	0.101345	0.546341	-0.228724	0.192535	0.613836	-0.340504	0.0487775	0.280119
P01116	KRAS	-0.286784	0.100218	0.546341	-0.258671	0.139392	0.548769	-0.198577	0.260234	0.652052
Q9UKY7	CDV3	-0.286173	0.100968	0.546341	-0.29259	0.0933028	0.443472	0.0114828	0.948609	0.985969
Q96S19	METTL26	0.285256	0.102102	0.548758	0.222613	0.204943	0.629695	0.0970683	0.584982	0.850231
Q13405	MRPL49	0.283117	0.104784	0.549885	0.388235	0.0239731	0.20703	0.344944	0.0457257	0.270253
P86397	HTD2	0.283422	0.104398	0.549885	0.324981	0.0612469	0.359598	0.320142	0.0649179	0.323498
Q5JRX3	PITRM1	0.283728	0.104012	0.549885	0.319481	0.0659627	0.370182	0.337136	0.0511995	0.284637
Q8NC51	SERBP1	0.283117	0.104784	0.549885	0.306035	0.0787062	0.408216	0.149277	0.39945	0.758519
O14818	PSMA7	0.283117	0.104784	0.549885	0.251031	0.151777	0.562523	0.338055	0.0505297	0.281794
Q15257	PTPA	0.284645	0.102863	0.549885	0.189305	0.282391	0.715631	0.0765523	0.666971	0.887146
P25398	RPS12	0.283422	0.104398	0.549885	0.147441	0.403822	0.817292	0.220011	0.211198	0.581613
O76083	PDE9A	-0.283422	0.104398	0.549885	-0.256837	0.142293	0.551503	-0.192605	0.275131	0.660536
Q8TD19	NEK9	-0.282811	0.105172	0.550296	-0.169137	0.337545	0.77583	0.0218939	0.902185	0.976269
O60313	OPA1	0.282506	0.10556	0.55071	0.370206	0.0318433	0.245235	0.377403	0.0277788	0.21301
P25789	PSMA4	0.280061	0.108709	0.55617	0.341176	0.0489051	0.316372	0.218786	0.213815	0.584298
O00217	NDUFS8	0.279756	0.109108	0.55617	0.334759	0.05353	0.331811	0.41675	0.0142116	0.153227
Q15293	RCN1	0.280367	0.108312	0.55617	0.311536	0.0732779	0.385685	0.13412	0.449518	0.799407
P12694	BCKDHA	0.280061	0.108709	0.55617	0.314897	0.0701087	0.37795	0.33239	0.054774	0.298905
Q16134	ETFDH	0.279756	0.109108	0.55617	0.240947	0.169337	0.588009	0.184338	0.296653	0.682724
P53985	SLC16A1	0.280672	0.107916	0.55617	0.183804	0.296811	0.730327	0.380005	0.0266356	0.207828
Q15582	TGFBI	-0.281283	0.107126	0.55617	-0.215584	0.219892	0.650702	-0.254766	0.145924	0.475455
Q8IVN3	MUSTN1	-0.280061	0.108709	0.55617	-0.368984	0.0324461	0.247732	-0.154329	0.3835	0.755534
Q96EY7	PTCD3	0.278839	0.110311	0.560693	0.277617	0.11193	0.49533	0.329481	0.057061	0.302117
P01834	IGKC	-0.278533	0.110714	0.561138	-0.196944	0.263136	0.693509	-0.438032	0.00956947	0.129955
Q99541	PLIN2	0.277617	0.11193	0.564087	0.291367	0.094727	0.443472	0.486107	0.00355955	0.0876284
O43776	NARS1	0.277617	0.11193	0.564087	0.292895	0.0929493	0.443472	0.011789	0.947241	0.985969
P38117	ETFB	0.2767	0.113156	0.567053	0.389458	0.0235043	0.204971	0.493303	0.00303192	0.0829814
P17655	CAPN2	0.2767	0.113156	0.567053	0.224752	0.200538	0.627353	0.0745619	0.675151	0.8905
P51649	ALDH5A1	0.275783	0.114392	0.567334	0.318258	0.0670488	0.371588	0.356887	0.0382714	0.244599
Q5T440	IBA57	0.275477	0.114806	0.567334	0.294118	0.0915458	0.440162	0.371432	0.030554	0.220063
Q6NZI2	CAVIN1	0.275477	0.114806	0.567334	0.264782	0.130036	0.536739	0.24757	0.15805	0.499109
Q9NZU5	LMCD1	0.276394	0.113567	0.567334	0.203972	0.246211	0.680139	0.125393	0.479811	0.808318
P34932	HSPA4	0.275477	0.114806	0.567334	0.0994652	0.574356	0.901664	0.0828295	0.641422	0.879291
O75880	SCO1	0.274561	0.116056	0.569675	0.453934	0.00752501	0.11743	0.482892	0.00381988	0.0894153
P05413	FABP3	0.273033	0.118162	0.569675	0.352483	0.0415451	0.288706	0.387201	0.0236747	0.197435
Q16531	DDB1	0.273033	0.118162	0.569675	0.355844	0.0395401	0.284785	0.144071	0.416273	0.769802
Q7L5N1	COPS6	0.27395	0.116895	0.569675	0.323147	0.062788	0.361488	0.16918	0.338818	0.723756
P23368	ME2	0.273338	0.117739	0.569675	0.302368	0.0824966	0.413413	0.242977	0.166161	0.511382
P13798	APEH	0.274866	0.115638	0.569675	0.275477	0.114806	0.501819	0.453955	0.00700272	0.118646
Q8NBU5	ATAD1	0.273644	0.117316	0.569675	0.258976	0.138912	0.548769	0.364695	0.0339531	0.233769
P60866	RPS20	0.273644	0.117316	0.569675	0.205195	0.243345	0.679607	0.102733	0.563157	0.842397
P05783	KRT18	-0.273338	0.117739	0.569675	-0.229641	0.190721	0.61355	-0.362551	0.035097	0.234727
Q92947	GCDH	0.270894	0.121159	0.580974	0.255921	0.143761	0.553573	0.41231	0.0153874	0.159314
P29401	TKT	-0.270894	0.121159	0.580974	-0.203056	0.248376	0.681884	-0.297023	0.0880297	0.380109
O95168	NDUFB4	0.265699	0.128675	0.584523	0.433461	0.0110387	0.143342	0.33484	0.0529052	0.292293
O75964	ATP5MG	0.265393	0.129127	0.584523	0.380596	0.027083	0.225144	0.37036	0.0310754	0.222738
O15239	NDUFA1	0.265699	0.128675	0.584523	0.336287	0.0523982	0.329386	0.413842	0.0149731	0.157616
P62269	RPS18	0.265699	0.128675	0.584523	0.32437	0.0617572	0.360217	0.2589	0.139272	0.463979
Q02127	DHODH	0.269977	0.12246	0.584523	0.317036	0.068149	0.374188	0.458854	0.00634244	0.109887
P17568	NDUFB7	0.265699	0.128675	0.584523	0.303591	0.0812176	0.411641	0.308965	0.0754101	0.347551
P54920	NAPA	0.268144	0.125095	0.584523	0.274866	0.115638	0.504217	0.358111	0.0375661	0.241264
P15088	CPA3	0.266921	0.126875	0.584523	0.262949	0.132792	0.536903	0.0982931	0.580232	0.849383
Q96FW1	OTUB1	0.269366	0.123334	0.584523	0.249809	0.153831	0.564989	0.309577	0.074803	0.346548
Q01518	CAP1	0.267532	0.125983	0.584523	0.24217	0.167134	0.585297	0.108398	0.541713	0.830783
Q6IAA8	LAMTOR1	0.266616	0.127323	0.584523	0.234836	0.18067	0.604157	0.281406	0.106905	0.425308
O75822	EIF3J	0.267227	0.126429	0.584523	0.206112	0.24121	0.676832	0.242977	0.166161	0.511382
Q13310	PABPC4	0.268144	0.125095	0.584523	0.190222	0.280033	0.713723	0.120493	0.497271	0.812219
O15144	ARPC2	0.26906	0.123773	0.584523	0.179526	0.308349	0.742292	-0.041032	0.817778	0.94398
O75155	CAND2	0.267532	0.125983	0.584523	0.126356	0.474897	0.851656	0.00229657	0.989715	0.994186
P28070	PSMB4	0.265393	0.129127	0.584523	0.102215	0.563763	0.896278	0.039501	0.82447	0.94398
Q99729	HNRNPAB	0.26906	0.123773	0.584523	0.247059	0.158528	0.569738	0.265636	0.128912	0.447047
P02751	FN1	-0.266921	0.126875	0.584523	-0.130634	0.459964	0.843986	-0.100743	0.570782	0.846891
P00734	F2	-0.26631	0.127773	0.584523	-0.163331	0.354582	0.787516	-0.123402	0.486866	0.809466
P14868	DARS1	-0.266005	0.128223	0.584523	-0.184721	0.294375	0.727334	-0.168568	0.340595	0.723917
Q9GZY8	MFF	-0.266005	0.128223	0.584523	-0.226585	0.196816	0.623017	-0.256144	0.143681	0.47236
P07384	CAPN1	-0.267838	0.125539	0.584523	-0.308174	0.0765589	0.399408	-0.21603	0.219785	0.591525
P26038	MSN	-0.265088	0.129581	0.585089	-0.200611	0.254211	0.688143	-0.140244	0.428892	0.781762
P16083	NQO2	-0.264782	0.130036	0.585657	-0.225668	0.198671	0.627353	-0.322744	0.0626475	0.31483
P07942	LAMB1	0.264477	0.130493	0.586228	0.185638	0.291952	0.724384	0.321979	0.0633087	0.317257
P60602	ROMO1	0.264171	0.13095	0.586802	0.301757	0.083142	0.414313	0.44584	0.00822557	0.124011
P11586		0.263866	0.131409	0.587378	0.209167	0.234185	0.673045	0.122943	0.488501	0.809466
Q9NSE4	IARS2	0.263254	0.13233	0.590012	0.294118	0.0915458	0.440162	0.376637	0.0281226	0.213804
O75323	NIPSNAP2	0.262949	0.132792	0.590593	0.328953	0.0580114	0.347482	0.214346	0.223489	0.596977
Q99643	SDHC	0.262643	0.133256	0.591177	0.429183	0.0119276	0.148386	0.351069	0.0417696	0.254191
Q99685	MGLL	0.262338	0.13372	0.591763	0.0340718	0.848122	0.972171	0.00643039	0.971208	0.989051
P84243	H3-3A; H3-3B	0.261727	0.134653	0.592942	0.323759	0.0622709	0.361488	0.125699	0.478731	0.808318
P07741	APRT	-0.261727	0.134653	0.592942	-0.218335	0.213955	0.643827	-0.154329	0.3835	0.755534
Q15008	PSMD6	0.26081	0.136062	0.593032	0.37479	0.0296645	0.233509	0.306209	0.0781894	0.356664
P14927	UQCRB	0.26081	0.136062	0.593032	0.348205	0.0442159	0.296831	0.286765	0.100112	0.415151
P82930	MRPS34	0.260199	0.137007	0.593032	0.310008	0.0747553	0.3923	0.265636	0.128912	0.447047
Q15119	PDK2	0.260199	0.137007	0.593032	0.253782	0.147228	0.559192	0.174845	0.32265	0.70689
Q9Y6E2	BZW2	0.261421	0.135122	0.593032	0.187471	0.287146	0.719454	0.260125	0.137344	0.461816
P12110	COL6A2	-0.26081	0.136062	0.593032	-0.210695	0.230726	0.667416	-0.350609	0.0420564	0.254484
P04040	CAT	-0.260199	0.137007	0.593032	-0.291979	0.0940128	0.443472	-0.439104	0.00937466	0.129955
Q6P1N9	TATDN1	0.259893	0.137482	0.593641	0.264171	0.13095	0.536903	0.283703	0.103953	0.422046
P03928	MT-ATP8	0.258671	0.139392	0.59898	0.372956	0.0305207	0.238142	0.386742	0.0238552	0.197435
Q14894	CRYM	-0.258671	0.139392	0.59898	-0.272727	0.118587	0.510813	-0.145296	0.412279	0.768004
O00487	PSMD14	0.257448	0.141321	0.602903	0.24217	0.167134	0.585297	0.146521	0.408307	0.766221
Q9NSB4	KRT82	0.257448	0.141321	0.602903	0.198167	0.260138	0.692793	0.423334	0.0126077	0.144475
P39059	COL15A1	0.257448	0.141321	0.602903	0.182582	0.300079	0.733297	0.0978338	0.582011	0.849383
Q9Y3B8	REXO2	0.255615	0.144252	0.606679	0.354316	0.0404414	0.286784	0.329175	0.057306	0.302515
P16989	YBX3	0.256226	0.14327	0.606679	0.296257	0.0891291	0.432045	0.279416	0.109514	0.427251
Q9BSD7	NTPCR	0.255615	0.144252	0.606679	0.249503	0.154348	0.564989	0.125086	0.480893	0.809374
Q08257	CRYZ	0.256226	0.14327	0.606679	0.0942704	0.594608	0.905658	-0.0186788	0.916495	0.980424
P37840	SNCA	-0.255921	0.143761	0.606679	-0.167609	0.341978	0.781978	-0.356734	0.0383604	0.244599
Q5D862	FLG2	-0.256532	0.142781	0.606679	-0.242781	0.16604	0.58492	0.0128608	0.942452	0.985969
Q9GZM7	TINAGL1	0.255004	0.145239	0.607955	0.40107	0.01942	0.181833	0.3748	0.0289619	0.216259
P13796	LCP1	0.255004	0.145239	0.607955	0.305424	0.0793282	0.408731	0.119422	0.501133	0.814169
P60953	CDC42	0.254087	0.146729	0.61275	0.236669	0.177214	0.598225	0.17607	0.319219	0.702834
Q9H6L5	RETREG1	0.253782	0.147228	0.613394	0.253476	0.147729	0.559192	0.324582	0.0610829	0.31226
O75438	NDUFB1	0.253476	0.147729	0.614041	0.341482	0.0486932	0.316151	0.309884	0.0745009	0.346548
P53999	SUB1	0.252865	0.148733	0.616775	0.378762	0.0278773	0.227723	0.404349	0.0176998	0.173967
P52895	AKR1C2	0.251642	0.150757	0.619393	0.223835	0.202418	0.627353	0.450893	0.00744455	0.119333
Q9UDY4	DNAJB4	0.251642	0.150757	0.619393	0.17372	0.32446	0.758494	0.121259	0.494522	0.812219
Q86WU2	LDHD	0.251642	0.150757	0.619393	0.163942	0.352764	0.786425	0.400828	0.0188114	0.181371
O75298	RTN2	-0.251642	0.150757	0.619393	-0.196944	0.263136	0.693509	-0.0440941	0.804433	0.941824
O75569	PRKRA	0.251337	0.151266	0.620053	0.311536	0.0732779	0.385685	0.299932	0.0848159	0.372375
P05455	SSB	-0.250726	0.152288	0.622807	-0.158442	0.369327	0.800284	-0.0194443	0.913085	0.979722
O95169	NDUFB8	0.25042	0.152801	0.623472	0.348205	0.0442159	0.296831	0.340964	0.0484545	0.279872
P62195	PSMC5	0.249809	0.153831	0.624807	0.0679908	0.701517	0.927879	0.201486	0.253174	0.640677
P60174	TPI1	0.249809	0.153831	0.624807	0.0679908	0.701517	0.927879	0.0116359	0.947925	0.985969
Q02221	COX6A2	0.249503	0.154348	0.625478	0.348816	0.0438261	0.296831	0.373728	0.029461	0.216374
Q9Y224	RTRAF	0.248587	0.155906	0.627503	0.235141	0.180091	0.603354	0.355662	0.0389875	0.245953
Q6NVY1	HIBCH	0.248587	0.155906	0.627503	0.156914	0.374009	0.802863	0.234556	0.181797	0.539869
Q9HCP6	HHATL	-0.248587	0.155906	0.627503	-0.216196	0.218563	0.650702	-0.26732	0.126414	0.447047
Q8N4T8	CBR4	0.24767	0.157475	0.628134	0.383346	0.025927	0.219639	0.414454	0.01481	0.157616
O43707	ACTN4	0.247976	0.156951	0.628134	0.285561	0.101723	0.461645	0.273138	0.118059	0.443928
Q9BVC6	TMEM109	-0.248281	0.156427	0.628134	-0.118105	0.504409	0.866998	-0.303453	0.0810474	0.364099
P05109	S100A8	-0.24767	0.157475	0.628134	-0.208556	0.235579	0.673618	-0.260737	0.136388	0.460407
P40123	CAP2	0.246448	0.159585	0.629495	0.346371	0.0454025	0.302917	0.129986	0.463737	0.799407
Q08554	DSC1	0.246753	0.159056	0.629495	0.296868	0.0884478	0.432045	0.383221	0.0252771	0.20165
P07451	CA3	0.247059	0.158528	0.629495	0.295951	0.0894713	0.432526	0.228126	0.194416	0.556056
P27635	LOC100768740; LOC101344695; LOC105294701; LOC112632580; Rpl10; RPL10	0.246448	0.159585	0.629495	0.271505	0.120297	0.514442	0.159535	0.367463	0.740335
P00390	GSR	0.247059	0.158528	0.629495	0.221696	0.206851	0.633147	0.0266402	0.881117	0.967
Q16853	AOC3	0.245837	0.160648	0.63089	0.281283	0.107126	0.478838	0.198577	0.260234	0.652052
O00168	FXYD1	0.245837	0.160648	0.63089	0.248587	0.155906	0.566033	0.135651	0.444312	0.794403
Q99766	DMAC2L	0.244614	0.162789	0.630942	0.286173	0.100968	0.461645	0.353365	0.0403592	0.251926
Q7L592	NDUFAF7	0.245531	0.161181	0.630942	0.229641	0.190721	0.61355	0.330706	0.056089	0.300037
Q9HAT2	SIAE	0.24492	0.162252	0.630942	0.217723	0.215264	0.644706	0.185716	0.292994	0.679631
O75083	WDR1	0.245225	0.161716	0.630942	0.138579	0.432915	0.837126	0.077624	0.662582	0.886287
Q9Y376	CAB39	-0.244614	0.162789	0.630942	-0.163942	0.352764	0.786425	-0.030774	0.862832	0.958316
Q9Y2S7	POLDIP2	-0.244614	0.162789	0.630942	-0.197861	0.260885	0.693509	-0.0739495	0.677676	0.8905
Q96Q06		0.244309	0.163328	0.631653	0.255004	0.145239	0.554466	0.265024	0.12983	0.448404
P11277	SPTB	-0.244003	0.163868	0.632366	-0.303285	0.0815359	0.412081	-0.313405	0.0710946	0.340524
P25325	MPST	0.243392	0.164951	0.635169	0.246448	0.159585	0.571232	0.154329	0.3835	0.755534
P14678	SNRPB	0.243086	0.165495	0.635886	0.263254	0.13233	0.536903	0.0448596	0.801105	0.941824
P49903	SEPHS1	0.242781	0.16604	0.636605	0.275783	0.114392	0.501819	0.275588	0.114667	0.435882
P35443	THBS4	-0.242475	0.166586	0.637326	-0.270283	0.122025	0.517475	-0.128761	0.467995	0.802084
Q330K2	NDUFAF6	0.24217	0.167134	0.638049	0.373262	0.0303766	0.238062	0.331931	0.0551302	0.299014
Q9NZJ6	COQ3	0.241864	0.167683	0.638774	0.223835	0.202418	0.627353	0.293961	0.0915128	0.390411
P61586	RHOA	0.240642	0.169891	0.644428	0.326814	0.0597362	0.35542	0.208681	0.236258	0.613581
Q9C0C9	UBE2O	-0.240642	0.169891	0.644428	-0.208556	0.235579	0.673618	-0.142387	0.4218	0.772921
Q8NI60	COQ8A	0.239725	0.171562	0.64526	0.401681	0.0192227	0.181833	0.297788	0.0871751	0.378072
P62424	RPL7A	0.239725	0.171562	0.64526	0.243392	0.164951	0.583396	0.135344	0.44535	0.79546
P60981	DSTN	0.239725	0.171562	0.64526	0.182888	0.29926	0.733297	0.13167	0.457915	0.799407
P62070	RRAS2	-0.239725	0.171562	0.64526	-0.252559	0.149237	0.559192	-0.0515962	0.771973	0.929817
P06733	ENO1	0.239114	0.172682	0.646738	0.132773	0.452593	0.843986	0.0874227	0.622979	0.869921
P00738	HP	-0.239114	0.172682	0.646738	-0.0737968	0.677307	0.927879	0.00520555	0.976691	0.989051
Q9Y305	ACOT9	0.238808	0.173244	0.64748	0.152024	0.389229	0.807979	0.0460845	0.795788	0.940365
A0A0B4J2D5	GATD3B	0.238197	0.174372	0.650329	0.346066	0.0456027	0.302917	0.385058	0.0245268	0.197435
O43615	TIMM44	0.237586	0.175505	0.653186	0.231474	0.187129	0.609712	0.0681315	0.701826	0.892457
P25788	PSMA3	-0.236975	0.176643	0.656051	-0.196944	0.263136	0.693509	-0.0577204	0.745752	0.918126
P23297	S100A1	0.236669	0.177214	0.656801	0.375095	0.0295237	0.233434	0.302075	0.0825063	0.366756
O95810	CAVIN2	0.236364	0.177787	0.657553	0.427655	0.0122595	0.150411	0.222308	0.206351	0.572696
P62277	RPS13	0.234836	0.18067	0.662704	0.37754	0.0284174	0.227723	0.21159	0.229641	0.602553
Q15370	ELOB	0.235141	0.180091	0.662704	0.207334	0.238383	0.674988	0.178214	0.313268	0.702622
Q92901	RPL3L	0.235141	0.180091	0.662704	0.191749	0.276132	0.706817	0.172702	0.32871	0.712273
Q6XZF7	DNMBP	-0.234836	0.18067	0.662704	-0.143774	0.415721	0.826333	-0.271148	0.120869	0.443928
P46782	RPS5	0.23453	0.18125	0.663466	0.34576	0.0458037	0.302917	0.391182	0.0221572	0.192775
P82673	MRPS35	0.233919	0.182415	0.666359	0.163636	0.353672	0.786478	0.210672	0.231717	0.606212
P25685	DNAJB1	0.233613	0.183	0.667125	0.230863	0.188321	0.612474	0.333462	0.0539501	0.295314
Q06432	CACNG1	-0.233308	0.183586	0.667892	-0.211917	0.227983	0.661635	-0.22981	0.191054	0.552658
Q8WWV3	RTN4IP1	0.232086	0.185943	0.668267	0.25806	0.140354	0.548769	0.308965	0.0754101	0.347551
P08708	RPS17	0.232391	0.185352	0.668267	0.264477	0.130493	0.536903	0.220471	0.210223	0.580724
Q9H2H8	PPIL3	0.232697	0.184762	0.668267	0.252254	0.149743	0.559192	0.373422	0.0296048	0.216374
Q9UNZ2	NSFL1C	0.233002	0.184173	0.668267	0.207028	0.239087	0.674988	0.238843	0.173712	0.525381
Q53GQ0	HSD17B12	0.232086	0.185943	0.668267	0.2	0.255684	0.688143	0.359183	0.0369576	0.239082
P23528	CFL1	-0.232391	0.185352	0.668267	-0.273338	0.117739	0.509627	-0.422109	0.012894	0.14518
P22695	UQCRC2	0.231474	0.187129	0.669746	0.408403	0.0171613	0.172486	0.285081	0.102211	0.418971
Q9NXA8	SIRT5	0.230863	0.188321	0.669746	0.354011	0.0406237	0.286784	0.41675	0.0142116	0.153227
Q15526	SURF1	0.230863	0.188321	0.669746	0.332009	0.0556168	0.34118	0.26334	0.132378	0.452885
O94826	TOMM70	0.229947	0.190119	0.669746	0.303896	0.0809003	0.411205	0.451352	0.00737679	0.119333
P17152	TMEM11	0.230558	0.188919	0.669746	0.265699	0.128675	0.533594	0.173621	0.326105	0.709218
P22307	SCP2	0.229947	0.190119	0.669746	0.242475	0.166586	0.585297	0.125699	0.478731	0.808318
Q9H7C9	AAMDC	0.229947	0.190119	0.669746	0.165775	0.347345	0.785291	0.0277119	0.87637	0.964766
P61513	RPL37A	-0.231474	0.187129	0.669746	0.00443086	0.980733	0.997555	-0.0884944	0.618707	0.868729
Q9NVV0	TMEM38B	-0.230863	0.188321	0.669746	-0.148052	0.401859	0.817292	0.0655287	0.712725	0.900524
Q7L2H7	EIF3M	-0.229947	0.190119	0.669746	-0.155997	0.376836	0.802863	-0.163669	0.355015	0.732773
Q9NVI7	ATAD3A	0.22903	0.191929	0.673456	0.308785	0.0759539	0.397418	0.183266	0.299519	0.686656
P30711	GSTT1	-0.22903	0.191929	0.673456	-0.116272	0.511091	0.869246	-0.035214	0.84327	0.94724
Q96C01	FAM136A	0.227196	0.195586	0.68225	0.3534	0.0409902	0.287093	0.228738	0.193189	0.556056
P51687	SUOX	0.227196	0.195586	0.68225	0.286478	0.100593	0.461645	0.30085	0.0838201	0.370015
Q08043	ACTN3	-0.227196	0.195586	0.68225	-0.259282	0.138434	0.548769	-0.39501	0.0207749	0.187629
Q13155	AIMP2	0.224446	0.201163	0.700331	0.229947	0.190119	0.61355	0.318304	0.066559	0.33075
O00410	IPO5	0.223529	0.203047	0.705508	0.181665	0.302545	0.735283	0.045472	0.798445	0.941308
P23434	GCSH	0.223224	0.203677	0.70632	0.314286	0.0706767	0.379861	0.323663	0.0618613	0.314198
Q96KR6	FAM210B	0.222002	0.206214	0.711776	0.365011	0.0344704	0.258855	0.344944	0.0457257	0.270253
Q9HBL7	PLGRKT	0.221696	0.206851	0.711776	0.285867	0.101345	0.461645	0.280181	0.108505	0.425967
P31153	MAT2A	0.222002	0.206214	0.711776	0.272727	0.118587	0.510813	0.276813	0.112999	0.433106
Q15555	MAPRE2	-0.221696	0.206851	0.711776	-0.159358	0.366535	0.799237	-0.28355	0.104147	0.422046
Q9UHQ9	CYB5R1	0.22139	0.20749	0.712596	0.297173	0.0881087	0.431805	0.338514	0.0501974	0.280821
Q9NTK5	OLA1	0.220474	0.209415	0.715892	0.256532	0.142781	0.552191	0.326572	0.0594229	0.306415
P15374	UCHL3	0.220168	0.210059	0.715892	0.224446	0.201163	0.627353	0.305137	0.0792914	0.359845
O43488	AKR7A2	0.220168	0.210059	0.715892	0.212834	0.225942	0.657856	0.255838	0.144177	0.47236
Q7Z794	KRT77	-0.220474	0.209415	0.715892	-0.203056	0.248376	0.681884	-0.238537	0.174281	0.525381
P15170	GSPT1	0.219251	0.212001	0.719751	0.251948	0.150249	0.559192	0.223992	0.202845	0.566493
Q9NP98	MYOZ1	-0.219251	0.212001	0.719751	-0.174332	0.322739	0.757458	-0.165812	0.348662	0.732313
O60237	PPP1R12B	0.21864	0.213302	0.720046	0.220168	0.210059	0.638796	-0.00658349	0.970523	0.989051
Q9HA77	CARS2	0.21864	0.213302	0.720046	0.198167	0.260138	0.692793	0.230882	0.188935	0.548312
Q96FJ2	DYNLL2	-0.218946	0.212651	0.720046	-0.223835	0.202418	0.627353	-0.359183	0.0369576	0.239082
P00352	ALDH1A1	0.217723	0.215264	0.725294	0.101299	0.567284	0.900266	0.205619	0.243361	0.624731
P26447	S100A4	-0.217418	0.215921	0.726132	-0.312758	0.0721127	0.384097	-0.361633	0.0355967	0.235414
P20073	ANXA7	-0.21589	0.219226	0.735856	-0.304202	0.080584	0.41077	-0.107939	0.543438	0.831277
O75251	NDUFS7	0.213445	0.224587	0.736084	0.352788	0.0413595	0.288543	0.407717	0.0166884	0.165858
Q9BQ95	ECSIT	0.21314	0.225264	0.736084	0.311536	0.0732779	0.385685	0.233791	0.183268	0.541557
Q9NVJ2	ARL8B	0.214362	0.222567	0.736084	0.313063	0.0718236	0.383706	0.290133	0.0960137	0.404759
O75746	SLC25A12	0.212529	0.226621	0.736084	0.290756	0.0954455	0.445663	0.123862	0.485233	0.809466
Q14061	COX17	0.215279	0.220558	0.736084	0.244614	0.162789	0.58153	0.152492	0.389256	0.758277
O43765	SGTA	0.214057	0.223239	0.736084	0.235447	0.179513	0.602553	0.155401	0.380165	0.754076
P35579	MYH9	0.214057	0.223239	0.736084	0.23178	0.186535	0.609712	0.099671	0.574908	0.849383
Q9NSD9	FARSB	0.212223	0.227301	0.736084	0.236669	0.177214	0.598225	0.0932406	0.599937	0.860362
Q8WUM4	PDCD6IP	0.214668	0.221896	0.736084	0.218029	0.214609	0.643827	0.0327644	0.854052	0.956173
P43897	TSFM	0.212834	0.225942	0.736084	0.203972	0.246211	0.680139	0.342648	0.0472845	0.276708
Q9H2W6	MRPL46	0.213751	0.223912	0.736084	0.208251	0.236277	0.673618	0.268545	0.12462	0.446073
Q9BRT2	UQCC2	0.214668	0.221896	0.736084	0.199694	0.256423	0.689089	0.228738	0.193189	0.556056
P35580	MYH10	0.212834	0.225942	0.736084	0.203056	0.248376	0.681884	0.177142	0.316235	0.702622
Q96RP9	GFM1	0.211917	0.227983	0.736084	0.207028	0.239087	0.674988	0.213121	0.226209	0.598848
Q9Y4J8	DTNA	0.21314	0.225264	0.736084	0.198167	0.260138	0.692793	-0.120493	0.497271	0.812219
O14561	NDUFAB1	0.211917	0.227983	0.736084	0.117189	0.507745	0.869246	0.185563	0.293399	0.679631
O43399	TPD52L2	0.214362	0.222567	0.736084	0.107105	0.54516	0.887535	0.0370513	0.835202	0.94398
P29475	NOS1	0.213751	0.223912	0.736084	0.0820474	0.643456	0.915035	-0.117278	0.508901	0.817828
P0CG30	GSTT2B	0.212223	0.227301	0.736084	0.0572956	0.746871	0.93998	0.0108704	0.951347	0.985969
P48163	ME1	-0.21314	0.225264	0.736084	-0.12055	0.495569	0.859276	0.00428693	0.980803	0.990266
Q9UL25	RAB21	-0.212834	0.225942	0.736084	-0.236975	0.176643	0.598225	-0.118044	0.50612	0.816308
P48556	PSMD8	0.211306	0.229352	0.737365	0.237586	0.175505	0.598225	0.158616	0.370263	0.742614
O14558	HSPB6	0.211001	0.230038	0.737365	0.2055	0.242631	0.678681	0.344332	0.0461373	0.271782
Q5VYK3	ECPAS	-0.211001	0.230038	0.737365	-0.0878533	0.620051	0.908173	-0.196739	0.26476	0.652496
P07738	BPGM	-0.211306	0.229352	0.737365	-0.266005	0.128223	0.533594	-0.476308	0.00440471	0.0938409
Q15046	KARS1	0.210695	0.230726	0.738239	0.150802	0.39309	0.813148	0.269005	0.123952	0.446073
P49368	CCT3	-0.21039	0.231415	0.739114	-0.286784	0.100218	0.461645	-0.280334	0.108304	0.425967
Q96DB5	RMDN1	0.209778	0.232797	0.739546	0.215584	0.219892	0.650702	0.164587	0.352284	0.732773
Q14011	CIRBP	0.209778	0.232797	0.739546	0.177693	0.313381	0.748328	0.213734	0.224846	0.597909
O75915	ARL6IP5	-0.209778	0.232797	0.739546	-0.252865	0.148733	0.559192	-0.0257216	0.885189	0.968922
Q9NPJ3	ACOT13	0.209167	0.234185	0.739991	0.314897	0.0701087	0.37795	0.345863	0.0451138	0.26842
P13693	TPT1	0.209473	0.23349	0.739991	0.120856	0.494469	0.859276	0.209906	0.233456	0.609866
P55789	GFER	0.209167	0.234185	0.739991	0.0936593	0.597012	0.906215	0.108245	0.542288	0.830947
P05023	ATP1A1	-0.208862	0.234881	0.740875	-0.219251	0.212001	0.641196	-0.0710405	0.689713	0.892363
Q13418	ILK	0.208556	0.235579	0.74176	0.240336	0.170447	0.588786	0.0421037	0.813102	0.94251
Q3V6T2	CCDC88A	-0.207945	0.236978	0.744847	-0.13919	0.430872	0.837126	-0.117278	0.508901	0.817828
Q9BXK5	BCL2L13	0.207028	0.239087	0.746204	0.360122	0.0371033	0.271633	0.249101	0.155411	0.493661
P30519	HMOX2	0.207028	0.239087	0.746204	0.34576	0.0458037	0.302917	0.277578	0.111966	0.431934
P62906	RPL10A	0.207028	0.239087	0.746204	0.239419	0.172121	0.592269	0.0978338	0.582011	0.849383
P46781	RPS9	0.207028	0.239087	0.746204	0.166387	0.345551	0.785291	0.0780833	0.660704	0.886287
P54646	PRKAA2	0.206417	0.240501	0.749301	0.156608	0.37495	0.802863	0.272373	0.119134	0.443928
Q99460	PSMD1	0.205806	0.24192	0.751091	0.258671	0.139392	0.548769	0.253082	0.148699	0.481744
P55268	LAMB2	-0.205806	0.24192	0.751091	-0.0132926	0.94087	0.99744	-0.259971	0.137584	0.461816
P36871	PGM1	0.205195	0.243345	0.754198	0.0478228	0.787767	0.95173	0.0786957	0.658204	0.885068
P68371	TUBB4B	0.204278	0.245492	0.758213	0.188694	0.28397	0.717517	0.0716529	0.687172	0.89167
P02730	SLC4A1	-0.204278	0.245492	0.758213	-0.321008	0.0646248	0.367308	-0.487332	0.00346449	0.0868075
A5A3E0	POTEF	-0.203361	0.247653	0.76356	-0.155386	0.378727	0.804706	-0.150349	0.396035	0.758392
P52566	ARHGDIB	0.20275	0.2491	0.764051	0.161192	0.360988	0.795784	0.266555	0.127545	0.447047
P09601	HMOX1	0.20275	0.2491	0.764051	0.225057	0.199914	0.627353	0.205007	0.244798	0.626613
O95433	AHSA1	0.20275	0.2491	0.764051	0.0689076	0.697674	0.927879	0.0476155	0.789153	0.93656
P54578	USP14	0.202139	0.250553	0.767185	0.281589	0.106733	0.478282	0.210672	0.231717	0.606212
Q9UHV9	PFDN2	0.200611	0.254211	0.771744	0.262338	0.13372	0.53943	0.112991	0.524617	0.823736
Q9P032	NDUFAF4	0.200611	0.254211	0.771744	0.206417	0.240501	0.67591	0.34816	0.0436129	0.26036
O43242	PSMD3	0.201222	0.252744	0.771744	0.127578	0.470605	0.847374	0.0926282	0.602345	0.86138
P50440	GATM	0.200917	0.253477	0.771744	0.000458365	0.998624	0.999185	-0.132282	0.455808	0.799407
Q8TDC0	MYOZ3	-0.200611	0.254211	0.771744	-0.2822	0.10595	0.477178	-0.21159	0.229641	0.602553
Q9H8H3	TMT1A	0.198167	0.260138	0.773525	0.269977	0.12246	0.517475	0.399603	0.0192114	0.182765
Q8N183	NDUFAF2	0.198472	0.259392	0.773525	0.251948	0.150249	0.559192	0.320601	0.0645126	0.322382
P03886	MT-ND1	0.198472	0.259392	0.773525	0.228419	0.193143	0.614671	0.28309	0.104734	0.423417
P62140	PPP1CB	0.197861	0.260885	0.773525	0.219251	0.212001	0.641196	0.312793	0.0716781	0.340524
P26885	FKBP2	0.199083	0.257905	0.773525	0.203972	0.246211	0.680139	0.203782	0.24769	0.632196
Q4VC31	MIX23	0.199083	0.257905	0.773525	0.200917	0.253477	0.688143	0.24512	0.16234	0.505742
P36969	GPX4	0.198472	0.259392	0.773525	0.202445	0.249826	0.684808	0.288755	0.0976747	0.409819
Q9P0S9	TMEM14C	0.199389	0.257163	0.773525	0.140107	0.427817	0.835441	-0.0266402	0.881117	0.967
P60900	PSMA6	0.197861	0.260885	0.773525	0.130634	0.459964	0.843986	0.130139	0.463206	0.799407
Q9UBQ0	VPS29	0.198167	0.260138	0.773525	0.102827	0.561422	0.894154	0.0667536	0.707589	0.89722
Q12797	ASPH	0.198778	0.258648	0.773525	0.0893812	0.613952	0.908173	0.0183725	0.917859	0.981293
P50454	SERPINH1	0.199694	0.256423	0.773525	0.0242934	0.891593	0.980599	0.0987524	0.578455	0.849383
E9PAV3	NACA	-0.198778	0.258648	0.773525	-0.144385	0.413724	0.824206	-0.198117	0.261361	0.652496
P62081	RPS7	-0.199694	0.256423	0.773525	-0.171276	0.331398	0.765659	-0.186022	0.292184	0.679631
Q10713	PMPCA	0.19725	0.262384	0.774098	0.343621	0.0472306	0.308909	0.277732	0.11176	0.431934
Q9NUB1	ACSS1	0.197555	0.261634	0.774098	0.247059	0.158528	0.569738	0.399756	0.019161	0.182765
P21964	COMT	0.19725	0.262384	0.774098	0.137968	0.434964	0.837446	0.323816	0.061731	0.314198
Q9BV86	NTMT1	0.196333	0.264643	0.775618	0.325592	0.06074	0.357803	0.314017	0.0705148	0.340524
O43169	CYB5B	0.196333	0.264643	0.775618	0.304813	0.0799542	0.408731	0.470796	0.0049522	0.0978884
Q8NBX0	SCCPDH	0.196333	0.264643	0.775618	0.203667	0.246931	0.681071	0.101049	0.569606	0.845851
P14672	SLC2A4	0.196639	0.263889	0.775618	0.201222	0.252744	0.68751	0.261962	0.13449	0.458203
P45381	ASPA	0.195722	0.266156	0.776216	0.160886	0.361909	0.795842	-0.05573	0.754244	0.924105
P55786	NPEPPS	-0.196028	0.265399	0.776216	-0.218946	0.212651	0.641196	-0.123555	0.486321	0.809466
P12111	COL6A3	-0.195722	0.266156	0.776216	-0.220168	0.210059	0.638796	-0.332084	0.0550113	0.299014
P16219	ACADS	0.192972	0.273036	0.776319	0.350038	0.0430547	0.296831	0.644723	3.86082e-05	0.0114473
Q96GK7	FAHD2A	0.193277	0.272266	0.776319	0.317953	0.0673225	0.371946	0.356121	0.0387177	0.245953
O75367	H2afy; H2AFY; LOC100466888; LOC101338325; LOC101381952; LOC101564704; LOC102987354; LOC103079324; LOC103663804; LOC105869993; LOC106989149; LOC110591142; LOC111141291; LOC111182462; LOC112404331; LOC112625777; LOC112815157; LOC112861289; LOC112917035; LOC113928700; LOC114891795; LOC115516119; LOC116529369; LOC116750637; MACROH2A1	0.194194	0.269964	0.776319	0.29809	0.0870973	0.429214	0.237924	0.175422	0.525381
Q16777	H2AC20	0.193277	0.272266	0.776319	0.297173	0.0881087	0.431805	0.157698	0.373077	0.743333
Q13011	ECH1	0.193583	0.271497	0.776319	0.29259	0.0933028	0.443472	0.363011	0.0348492	0.234503
P46778	RPL21	0.195111	0.267675	0.776319	0.268449	0.124653	0.523634	0.131823	0.457388	0.799407
P63241	EIF5A	0.192055	0.275356	0.776319	0.262949	0.132792	0.536903	0.0125546	0.94382	0.985969
Q9HBL0		0.192361	0.274581	0.776319	0.209167	0.234185	0.673045	0.106408	0.549203	0.8365
P03915	MT-ND5	0.195416	0.266915	0.776319	0.208251	0.236277	0.673618	0.182501	0.301578	0.688949
O75369	FLNB	0.192055	0.275356	0.776319	0.200306	0.254947	0.688143	0.15387	0.384935	0.755848
P63279	UBE2I	0.192666	0.273808	0.776319	0.188083	0.285555	0.717517	0.150961	0.394091	0.758277
P12035	KRT3	0.192666	0.273808	0.776319	0.153552	0.384434	0.804706	0.137335	0.438623	0.790589
Q8WVM8	SCFD1	0.193277	0.272266	0.776319	0.144385	0.413724	0.824206	0.0514431	0.772632	0.929981
Q92841	DDX17	0.194194	0.269964	0.776319	0.116272	0.511091	0.869246	0.157851	0.372607	0.743333
Q9UNM6	PSMD13	0.194805	0.268437	0.776319	0.0297937	0.867094	0.977541	0.150808	0.394577	0.758277
Q3LXA3	TKFC	-0.193583	0.271497	0.776319	-0.0658518	0.710511	0.928006	0.0390417	0.82648	0.94398
O00148	DDX39A	-0.192361	0.274581	0.776319	-0.172193	0.328785	0.764587	0.0376637	0.832516	0.94398
O94811	TPPP	-0.195111	0.267675	0.776319	-0.204584	0.244775	0.680139	-0.122637	0.489593	0.809466
P27797	CALR	-0.193583	0.271497	0.776319	-0.216501	0.2179	0.650702	-0.0730309	0.681469	0.8905
P30533	LRPAP1	-0.192055	0.275356	0.776319	-0.238503	0.173807	0.595766	-0.155707	0.379216	0.753771
Q12912	IRAG2	-0.192055	0.275356	0.776319	-0.23728	0.176073	0.598225	-0.373269	0.029677	0.216374
P25311	AZGP1	-0.191749	0.276132	0.777275	-0.0902979	0.610305	0.908173	-0.313252	0.0712401	0.340524
P68871	HBB	-0.190833	0.278468	0.782614	-0.231474	0.187129	0.609712	-0.442319	0.00881029	0.125388
P07099	EPHX1	-0.190527	0.27925	0.783573	-0.280672	0.107916	0.479954	-0.202863	0.249874	0.635945
Q86VF7	NRAP	-0.190222	0.280033	0.784533	-0.232391	0.185352	0.609712	-0.271914	0.119783	0.443928
Q16352	INA	0.189305	0.282391	0.784958	0.181971	0.301721	0.735283	0.393019	0.0214845	0.190154
P55809	OXCT1	0.189916	0.280817	0.784958	0.130328	0.461022	0.843986	0.168568	0.340595	0.723917
Q9P015	MRPL15	0.189305	0.282391	0.784958	0.0829641	0.639737	0.913699	0.0222002	0.900823	0.975983
P06702	S100A9	-0.18961	0.281603	0.784958	-0.177998	0.312538	0.748326	-0.235015	0.180918	0.539117
P18206	VCL	-0.189305	0.282391	0.784958	-0.224446	0.201163	0.627353	-0.375872	0.0284698	0.214609
Q9H2U2	PPA2	0.188388	0.284762	0.789083	0.213751	0.223912	0.657327	0.108551	0.541139	0.830618
A6NCN2	KRT87P	-0.188388	0.284762	0.789083	-0.0200153	0.910718	0.987305	-0.082064	0.644517	0.879291
O14957	UQCR11	0.182888	0.29926	0.789704	0.312147	0.0726934	0.385685	0.27666	0.113206	0.433106
O75663	TIPRL	0.183499	0.297626	0.789704	0.270588	0.121591	0.517475	0.393479	0.021319	0.190154
Q71UM5	RPS27L	0.182582	0.300079	0.789704	0.263254	0.13233	0.536903	0.282172	0.105914	0.423417
Q9BQ69	MACROD1	0.187166	0.287943	0.789704	0.263866	0.131409	0.536903	0.43252	0.0106265	0.135033
Q9UI09	NDUFA12	0.183804	0.296811	0.789704	0.266616	0.127323	0.53171	0.26977	0.122844	0.446073
P14854	COX6B1	0.187471	0.287146	0.789704	0.247364	0.158001	0.569738	0.148511	0.401899	0.759
O15382	BCAT2	0.183804	0.296811	0.789704	0.252254	0.149743	0.559192	0.394703	0.0208828	0.187629
Q9HBH1	PDF	0.182582	0.300079	0.789704	0.248587	0.155906	0.566033	0.120187	0.498373	0.812219
Q9NQR4	NIT2	0.183804	0.296811	0.789704	0.239419	0.172121	0.592269	0.163516	0.355471	0.732773
P12956	XRCC6	0.183499	0.297626	0.789704	0.243392	0.164951	0.583396	0.247111	0.158848	0.499109
Q9Y3U8	RPL36	0.18686	0.288742	0.789704	0.232697	0.184762	0.609712	0.221848	0.207314	0.574473
Q9UMY4	SNX12	0.185943	0.291148	0.789704	0.218946	0.212651	0.641196	0.079155	0.656331	0.885068
Q9H3K6	BOLA2; BOLA2B	0.184416	0.295186	0.789704	0.219557	0.211352	0.641196	0.15142	0.392637	0.758277
O43708	GSTZ1	0.182888	0.29926	0.789704	0.213445	0.224587	0.657856	0.111307	0.530855	0.825122
P02743	APCS	0.183804	0.296811	0.789704	0.200611	0.254211	0.688143	-0.0313864	0.860129	0.958316
O95292	VAPB	0.187471	0.287146	0.789704	0.18961	0.281603	0.714654	0.181582	0.304059	0.689071
Q86TD4	SRL	0.187777	0.28635	0.789704	0.180749	0.305024	0.739288	0.22537	0.200008	0.562102
P35613	BSG	0.184721	0.294375	0.789704	0.176165	0.317613	0.754384	0.219552	0.212177	0.582504
Q9NQW7	XPNPEP1	0.184416	0.295186	0.789704	0.181054	0.304196	0.738287	0.133966	0.45004	0.799407
P21953	BCKDHB	0.185027	0.293566	0.789704	0.175554	0.319316	0.7544	0.190309	0.281004	0.667432
P62829	RPL23	0.185638	0.291952	0.789704	0.174943	0.321025	0.757431	0.0793081	0.655707	0.885068
O95479	H6PD	0.184416	0.295186	0.789704	0.121161	0.493371	0.859276	-0.0574142	0.747056	0.919096
Q13510	ASAH1	0.185638	0.291952	0.789704	0.119633	0.498874	0.860812	0.147593	0.404849	0.763073
P39687	ANP32A	0.18411	0.295998	0.789704	0.0954927	0.589815	0.902995	-0.00137794	0.993829	0.996069
P53778	MAPK12	0.183193	0.298442	0.789704	0.0964095	0.586231	0.901664	-0.029243	0.869596	0.962671
Q9UBX5	FBLN5	0.18411	0.295998	0.789704	0.0847976	0.632325	0.913371	0.00995179	0.955454	0.987215
P67809	YBX1	0.184416	0.295186	0.789704	0.0591291	0.739031	0.935755	-0.0378168	0.831845	0.94398
Q7Z4W1	DCXR	-0.185027	0.293566	0.789704	-0.109549	0.53597	0.883928	-0.128455	0.469063	0.802368
O75131	CPNE3	-0.186249	0.290344	0.789704	-0.11016	0.533684	0.883185	-0.0130139	0.941768	0.985969
O75955	FLOT1	-0.183499	0.297626	0.789704	-0.13644	0.440109	0.840079	-0.0695094	0.696079	0.892457
P01591	JCHAIN	-0.183193	0.298442	0.789704	-0.145302	0.410739	0.823003	-0.313558	0.0709493	0.340524
P62318	SNRPD3	-0.185027	0.293566	0.789704	-0.196028	0.265399	0.695289	-0.150042	0.397009	0.758519
Q8WZ42	TTN	-0.188083	0.285555	0.789704	-0.233919	0.182415	0.606574	-0.203935	0.247327	0.632177
Q9BRX8	PRXL2A	-0.185943	0.291148	0.789704	-0.280978	0.10752	0.479395	-0.103805	0.55907	0.840732
Q6PI78	TMEM65	0.181665	0.302545	0.792676	0.302063	0.0828188	0.413861	0.273292	0.117845	0.443928
Q69YU5	UQCC6	0.181665	0.302545	0.792676	0.248892	0.155385	0.566033	0.328256	0.0580462	0.303475
O60662	KLHL41	0.181971	0.301721	0.792676	0.0988541	0.576722	0.901664	0.285846	0.101253	0.41854
O95336	PGLS	0.181054	0.304196	0.793497	0.14194	0.421745	0.834576	0.43252	0.0106265	0.135033
P51888	PRELP	-0.18136	0.30337	0.793497	-0.0438503	0.805093	0.957394	-0.269005	0.123952	0.446073
P54136	RARS1	-0.181054	0.304196	0.793497	-0.192055	0.275356	0.706817	-0.176376	0.318364	0.702692
Q9BXS1	IDI2	0.180138	0.306684	0.796482	0.2055	0.242631	0.678681	0.0814516	0.646997	0.880318
Q7Z406	MYH14	0.180138	0.306684	0.796482	0.190222	0.280033	0.713723	0.148511	0.401899	0.759
P01619	IGKV3-20	-0.180443	0.305853	0.796482	-0.148663	0.3999	0.817292	-0.334533	0.053136	0.292391
Q7RTS7	KRT74	0.179832	0.307516	0.797479	0.137968	0.434964	0.837446	0.196127	0.26628	0.652496
P52272	HNRNPM	0.179526	0.308349	0.798476	0.174332	0.322739	0.757458	0.178061	0.313691	0.702622
P0DOX2		0.179221	0.309184	0.799475	0.140718	0.425788	0.835441	0.276966	0.112792	0.433106
Q8IWL3	HSCB	0.178915	0.310021	0.800314	0.151413	0.391157	0.810091	0.188931	0.284567	0.672447
P07951	TPM2	0.17861	0.310858	0.800314	0.137357	0.437018	0.838678	0.157545	0.373547	0.743333
Q13508	ART3	0.17861	0.310858	0.800314	0.111688	0.52799	0.877026	0.136416	0.441721	0.792159
P49454	CENPF	0.178304	0.311698	0.801315	0.0759358	0.668467	0.924012	0.114522	0.518977	0.819947
Q9NTM9	CUTC	0.177082	0.315069	0.801872	0.255309	0.144745	0.554466	0.244661	0.163153	0.506544
P03905	MT-ND4	0.177387	0.314224	0.801872	0.212223	0.227301	0.660734	0.238537	0.174281	0.525381
P10412	H1-4	0.177082	0.315069	0.801872	0.200306	0.254947	0.688143	-0.00428693	0.980803	0.990266
P54868	HMGCS2	0.177082	0.315069	0.801872	0.124523	0.481375	0.856167	0.0362858	0.838562	0.944935
Q9BRA2	TXNDC17	0.177387	0.314224	0.801872	0.100382	0.570815	0.901664	0.282172	0.105914	0.423417
P11142	HSPA8	-0.177998	0.312538	0.801872	-0.125134	0.479211	0.855082	-0.070275	0.692893	0.892457
Q9NR12	PDLIM7	-0.177082	0.315069	0.801872	-0.159053	0.367464	0.799237	-0.133813	0.450563	0.799407
Q03135	CAV1	0.176776	0.315916	0.802877	0.258365	0.139872	0.548769	0.185563	0.293399	0.679631
O00764	PDXK	-0.176471	0.316764	0.803884	-0.0728801	0.681109	0.927879	-0.0831358	0.640186	0.879291
P63173	RPL38	0.176165	0.317613	0.804891	0.269977	0.12246	0.517475	0.207916	0.23802	0.616358
Q96AE4	FUBP1	0.175859	0.318464	0.805899	0.119633	0.498874	0.860812	0.208222	0.237314	0.615426
P63261	ACTG1	0.175248	0.32017	0.806773	0.190833	0.278468	0.711774	0.1652	0.35047	0.732651
Q9NZC3	GDE1	0.175554	0.319316	0.806773	0.183193	0.298442	0.733297	0.105489	0.552676	0.837984
O75340	PDCD6	-0.175248	0.32017	0.806773	-0.137051	0.438047	0.838843	-0.139325	0.431952	0.783327
P18669	PGAM1	0.174943	0.321025	0.807784	0.111994	0.526855	0.876778	0.108092	0.542863	0.831112
P61353	RPL27	0.174332	0.322739	0.810951	0.258976	0.138912	0.548769	0.188472	0.285761	0.672447
Q9UM00	TMCO1	0.173415	0.325322	0.815006	0.27945	0.109508	0.485821	-0.0402665	0.821123	0.94398
Q9UJY1	HSPB8	0.173415	0.325322	0.815006	0.147441	0.403822	0.817292	0.132435	0.455282	0.799407
Q86V88	MDP1	0.173109	0.326186	0.815006	0.119022	0.501084	0.862117	-0.0440941	0.804433	0.941824
Q6H8Q1	ABLIM2	-0.173109	0.326186	0.815006	-0.0307105	0.863022	0.976043	-0.0708874	0.690349	0.892457
P60660	MYL6	0.172498	0.327917	0.815895	0.286173	0.100968	0.461645	0.368982	0.0317563	0.224184
Q86X76	NIT1	0.172498	0.327917	0.815895	0.257143	0.141807	0.551503	0.387508	0.023555	0.197435
P01857		-0.172804	0.327051	0.815895	-0.0921314	0.603038	0.907135	-0.350916	0.041865	0.254191
P55822	SH3BGR	0.171276	0.331398	0.817084	0.274255	0.116475	0.506623	0.19628	0.2659	0.652496
Q96CM8	ACSF2	0.171887	0.329655	0.817084	0.241558	0.168233	0.587989	0.398072	0.0197213	0.184654
Q13409	DYNC1I2	0.170053	0.334902	0.817084	0.191749	0.276132	0.706817	0.328103	0.0581703	0.303475
P39060	COL18A1	0.170665	0.333147	0.817084	0.185638	0.291952	0.724384	-0.0721122	0.685269	0.8905
Q15369	ELOC	0.170053	0.334902	0.817084	0.181665	0.302545	0.735283	0.0875758	0.622368	0.869921
Q9NVH6	TMLHE	0.169748	0.335781	0.817084	0.175554	0.319316	0.7544	0.0811454	0.648239	0.880318
Q04695	KRT17	0.169748	0.335781	0.817084	0.164859	0.350048	0.785291	0.438032	0.00956947	0.129955
O14950	MYL12B	0.169748	0.335781	0.817084	0.153247	0.38539	0.804706	0.263493	0.132145	0.452885
Q13561	DCTN2	0.171581	0.330526	0.817084	0.144996	0.411733	0.823003	0.266555	0.127545	0.447047
P00966	ASS1	0.169442	0.336662	0.817084	0.134301	0.447368	0.842188	0.186175	0.29178	0.679631
O00231	PSMD11	0.169442	0.336662	0.817084	0.130328	0.461022	0.843986	0.165659	0.349113	0.732397
Q9UBQ5	EIF3K	0.169442	0.336662	0.817084	0.1178	0.50552	0.867232	0.226442	0.19782	0.559495
O15230	LAMA5	0.171887	0.329655	0.817084	0.0912147	0.606667	0.908173	-0.12279	0.489047	0.809466
Q9UN36	NDRG2	0.170359	0.334024	0.817084	0.0838808	0.636027	0.913699	-0.076246	0.668227	0.887146
P28066	PSMA5	0.170359	0.334024	0.817084	0.0701299	0.692562	0.927879	0.145755	0.410787	0.767636
Q13203	MYBPH	-0.169748	0.335781	0.817084	-0.218029	0.214609	0.643827	-0.0604763	0.734041	0.915107
P22061	PCMT1	-0.170359	0.334024	0.817084	-0.231474	0.187129	0.609712	-0.0852792	0.631558	0.877082
P17612	PRKACA	-0.169748	0.335781	0.817084	-0.232391	0.185352	0.609712	-0.30131	0.0833255	0.368747
O75391	SPAG7	0.168831	0.338429	0.817939	0.368373	0.032751	0.248991	0.396541	0.0202424	0.186587
P62258	YWHAE	0.168526	0.339314	0.817939	0.152636	0.387307	0.804929	0.0754805	0.671371	0.889992
Q5VWZ2	LYPLAL1	0.168831	0.338429	0.817939	0.158747	0.368395	0.799237	0.243589	0.165063	0.509803
Q14103	HNRNPD	0.168526	0.339314	0.817939	0.0887701	0.616388	0.908173	0.148818	0.400918	0.758759
P62314	SNRPD1	-0.168526	0.339314	0.817939	-0.106494	0.547469	0.887535	-0.0711936	0.689077	0.892363
O14832	PHYH	0.16822	0.3402	0.818967	0.148358	0.400879	0.817292	0.0373575	0.833859	0.94398
Q9NZ45	CISD1	0.167914	0.341089	0.819995	0.185638	0.291952	0.724384	0.266708	0.127318	0.447047
Q5SQH8	C6orf136	0.166692	0.344655	0.821906	0.209167	0.234185	0.673045	0.216949	0.217783	0.587914
P62701	RPS4X	0.166692	0.344655	0.821906	0.134301	0.447368	0.842188	0.158004	0.372138	0.743333
P10644	PRKAR1A	0.167303	0.342869	0.821906	0.0860199	0.627404	0.912634	-0.134732	0.447431	0.796777
P30740	SERPINB1	0.166692	0.344655	0.821906	0.00534759	0.976605	0.997555	-0.013167	0.941084	0.985969
P02768	ALB	-0.166998	0.343761	0.821906	-0.096715	0.585039	0.901664	-0.352906	0.0406382	0.252781
P01859		-0.166692	0.344655	0.821906	-0.156914	0.374009	0.802863	-0.349844	0.0425379	0.256525
P61221	ABCE1	0.166081	0.346447	0.822806	0.215279	0.220558	0.650702	0.488557	0.00337165	0.0862727
Q8NBN7	RDH13	0.165775	0.347345	0.822806	0.171581	0.330526	0.765659	0.302994	0.0815314	0.365351
Q96DD0	LRRC39	0.166081	0.346447	0.822806	0.12605	0.475974	0.852727	0.265177	0.1296	0.448404
Q9UKS6	PACSIN3	-0.165775	0.347345	0.822806	-0.0689076	0.697674	0.927879	0.0979869	0.581418	0.849383
P04792	HSPB1	-0.166081	0.346447	0.822806	-0.255004	0.145239	0.554466	-0.0171477	0.923319	0.984172
Q9H9P8	L2HGDH	0.164859	0.350048	0.823725	0.313063	0.0718236	0.383706	0.312639	0.0718246	0.340524
O75891	ALDH1L1	0.164859	0.350048	0.823725	0.230558	0.188919	0.613298	0.129986	0.463737	0.799407
P35754	GLRX	0.165164	0.349146	0.823725	0.196333	0.264643	0.694395	0.052668	0.767366	0.929465
P00918	CA2	-0.164859	0.350048	0.823725	-0.201222	0.252744	0.68751	-0.374341	0.0291749	0.216259
P16452	EPB42	-0.165164	0.349146	0.823725	-0.336898	0.0519509	0.327733	-0.296104	0.0890638	0.382716
Q07955	SRSF1	0.163942	0.352764	0.824576	0.185027	0.293566	0.726362	0.1652	0.35047	0.732651
P40227	CCT6A	0.163331	0.354582	0.824576	0.155997	0.376836	0.802863	0.0823702	0.643278	0.879291
P31948	STIP1	0.163636	0.353672	0.824576	0.149274	0.397947	0.81655	0.0140856	0.936982	0.985969
P60520	GABARAPL2	0.163636	0.353672	0.824576	0.153858	0.38348	0.804706	0.238537	0.174281	0.525381
P13010	XRCC5	0.164248	0.351857	0.824576	0.111688	0.52799	0.877026	-0.0639977	0.719162	0.906084
O14880	MGST3	0.163636	0.353672	0.824576	0.0878533	0.620051	0.908173	0.278803	0.110327	0.428541
Q99598	TSNAX	0.163636	0.353672	0.824576	0.222918	0.204309	0.628835	-0.0306209	0.863508	0.958316
P0C0L5	C4B; C4B_2	-0.164553	0.350952	0.824576	-0.2	0.255684	0.688143	-0.214346	0.223489	0.596977
Q969X5	ERGIC1	-0.163331	0.354582	0.824576	-0.272116	0.119439	0.513243	-0.112685	0.525748	0.824058
Q9H7C4	SYNC	-0.163025	0.355493	0.825615	-0.231474	0.187129	0.609712	-0.198423	0.26061	0.652074
P18621	RPL17	0.160886	0.361909	0.826453	0.246753	0.159056	0.570484	0.20761	0.238728	0.616396
P35637	FUS	0.162414	0.357319	0.826453	0.22903	0.191929	0.613836	0.326725	0.0592967	0.306415
Q9Y5M8	SRPRB	0.160275	0.363755	0.826453	0.208251	0.236277	0.673618	0.338514	0.0501974	0.280821
P42766	RPL35	0.161192	0.360988	0.826453	0.157525	0.372132	0.802452	0.0134732	0.939716	0.985969
P37108	SRP14	0.161497	0.360069	0.826453	0.14683	0.405792	0.819414	0.19184	0.27708	0.663425
P49720	PSMB3	0.160275	0.363755	0.826453	0.125134	0.479211	0.855082	-0.0119422	0.946556	0.985969
Q9HCU5	PREB	0.162414	0.357319	0.826453	0.107105	0.54516	0.887535	0.111307	0.530855	0.825122
O00748	CES2	0.160581	0.362831	0.826453	0.0921314	0.603038	0.907135	0.196127	0.26628	0.652496
P19367	HK1	0.161803	0.35915	0.826453	0.0872422	0.622498	0.909215	0.145909	0.41029	0.767514
P50993	ATP1A2	0.161497	0.360069	0.826453	0.0909091	0.607878	0.908173	-0.083442	0.63895	0.879113
Q9H444	CHMP4B	0.161803	0.35915	0.826453	0.0909091	0.607878	0.908173	0.0525148	0.768023	0.929465
Q8WWI1	LMO7	0.160275	0.363755	0.826453	0.0643239	0.71696	0.929645	0.0399603	0.822461	0.94398
Q00577	PURA	0.159969	0.36468	0.826453	0.0242934	0.891593	0.980599	0.0108704	0.951347	0.985969
Q86VP6	CAND1	-0.160581	0.362831	0.826453	-0.0273491	0.877968	0.980599	-0.10947	0.537701	0.828916
O75396		-0.162108	0.358234	0.826453	-0.0255157	0.886139	0.980599	-0.12034	0.497822	0.812219
Q9H845	ACAD9	-0.161803	0.35915	0.826453	-0.102215	0.563763	0.896278	-0.0463907	0.79446	0.940365
Q92530	PSMF1	-0.159969	0.36468	0.826453	-0.130328	0.461022	0.843986	-0.173467	0.326538	0.709293
Q15848	ADIPOQ	-0.16272	0.356405	0.826453	-0.159664	0.365607	0.799237	-0.105183	0.553836	0.837984
P61026	RAB10	-0.160886	0.361909	0.826453	-0.188388	0.284762	0.717517	-0.271301	0.120651	0.443928
A4UGR9	XIRP2	-0.159664	0.365607	0.827499	-0.202139	0.250553	0.685745	-0.155248	0.380641	0.754076
Q8N490	PNKD	0.159358	0.366535	0.828545	0.0774637	0.66218	0.921767	-0.105795	0.551517	0.837158
Q9NPA8	ENY2	0.159053	0.367464	0.829588	0.163942	0.352764	0.786425	0.191687	0.27747	0.663468
P49721	PSMB2	0.158747	0.368395	0.829588	0.131856	0.455744	0.843986	0.118656	0.5039	0.814944
Q969G5	CAVIN3	-0.158747	0.368395	0.829588	0.0135982	0.939497	0.99744	-0.113757	0.521793	0.820913
P02042	HBD	-0.158442	0.369327	0.830636	-0.165164	0.349146	0.785291	-0.366073	0.0332339	0.23095
Q96DV4	MRPL38	0.158136	0.370261	0.830638	0.249503	0.154348	0.564989	0.339433	0.049538	0.280119
Q8NB12	SMYD1	0.15783	0.371196	0.830638	0.0979374	0.58028	0.901664	0.226442	0.19782	0.559495
P07900	HSP90AA1	-0.15783	0.371196	0.830638	-0.160275	0.363755	0.798914	0.103958	0.558488	0.840566
Q13442	PDAP1	-0.15783	0.371196	0.830638	-0.283422	0.104398	0.471379	-0.177907	0.314114	0.702622
P56381	ATP5F1E	0.157525	0.372132	0.830644	0.319175	0.0662329	0.370529	0.305137	0.0792914	0.359845
P19827	ITIH1	-0.157525	0.372132	0.830644	-0.168526	0.339314	0.778889	-0.169027	0.339262	0.723756
Q9Y3D7	PAM16	0.157219	0.37307	0.831694	0.299312	0.085763	0.423812	0.251704	0.150998	0.483963
P46777	RPL5	0.156303	0.375892	0.833806	0.192361	0.274581	0.706817	0.126617	0.475497	0.808318
P20339	RAB5A	0.156303	0.375892	0.833806	0.153247	0.38539	0.804706	-0.0656818	0.712082	0.900351
P68402	PAFAH1B2	0.156608	0.37495	0.833806	0.126662	0.473822	0.850585	0.223533	0.203797	0.566493
P0DJ07	PET100	0.156303	0.375892	0.833806	0.0817418	0.644698	0.915215	-0.104417	0.556741	0.838648
P53990	IST1	0.155997	0.376836	0.833819	0.291673	0.0943694	0.443472	0.304831	0.0796084	0.360365
Q15631	TSN	0.155997	0.376836	0.833819	0.291979	0.0940128	0.443472	0.265943	0.128455	0.447047
Q96HY6	DDRGK1	0.155691	0.377781	0.833836	0.176471	0.316764	0.754381	0.196892	0.264381	0.652496
P50991	CCT4	-0.155691	0.377781	0.833836	-0.127884	0.469535	0.847162	-0.11391	0.521229	0.820913
Q96C23	GALM	0.155386	0.378727	0.834889	0.0780749	0.659671	0.921158	0.111154	0.531424	0.825122
Q96QV6	H2AC1	-0.15508	0.379675	0.835942	-0.111994	0.526855	0.876778	-0.176836	0.317085	0.702622
P16157	ANK1	-0.154775	0.380624	0.836996	-0.147441	0.403822	0.817292	-0.351528	0.0414844	0.254191
O14958	CASQ2	0.154469	0.381574	0.837017	0.0655462	0.7118	0.928006	0.270689	0.121525	0.443928
Q9H987	SYNPO2L	-0.154469	0.381574	0.837017	-0.147441	0.403822	0.817292	-0.152339	0.389738	0.758277
P49755	TMED10	0.154163	0.382526	0.838072	0.114133	0.518943	0.87308	0.133507	0.451609	0.799407
Q8NFV4	ABHD11	0.151413	0.391157	0.838611	0.426127	0.0125992	0.152717	0.410473	0.0158972	0.159314
P49257	LMAN1	0.153247	0.38539	0.838611	0.286173	0.100968	0.461645	0.271454	0.120434	0.443928
O95167	NDUFA3	0.150497	0.394059	0.838611	0.251642	0.150757	0.559911	0.422722	0.0127502	0.144475
Q9Y241	HIGD1A	0.153247	0.38539	0.838611	0.23453	0.18125	0.604961	0.0953841	0.591542	0.854353
P55290	CDH13	0.150191	0.395029	0.838611	0.214668	0.221896	0.653564	0.311415	0.0730047	0.342473
Q00610	CLTC	0.152024	0.389229	0.838611	0.173109	0.326186	0.76053	0.24068	0.170326	0.519743
P07195	LDHB	0.15233	0.388267	0.838611	0.164553	0.350952	0.785338	0.31218	0.0722653	0.341008
P22352	GPX3	0.151413	0.391157	0.838611	0.156608	0.37495	0.802863	-0.0489934	0.783195	0.935103
P83731	RPL24	0.153552	0.384434	0.838611	0.151413	0.391157	0.810091	-0.124474	0.48306	0.809466
P61088	UBE2N	0.150191	0.395029	0.838611	0.130023	0.462081	0.843986	0.13366	0.451086	0.799407
O75874	IDH1	0.15233	0.388267	0.838611	0.132162	0.454692	0.843986	0.0777771	0.661956	0.886287
P10909	CLU	0.150191	0.395029	0.838611	0.141024	0.424775	0.835441	0.193524	0.272804	0.659399
Q9P0P8	MTRES1	0.150191	0.395029	0.838611	0.119633	0.498874	0.860812	0.144071	0.416273	0.769802
P13797	PLS3	0.152636	0.387307	0.838611	0.110466	0.532543	0.882939	0.194596	0.270105	0.654655
P10768	ESD	0.151108	0.392123	0.838611	0.112911	0.523457	0.874395	0.182041	0.302817	0.688949
Q92614	MYO18A	0.150802	0.39309	0.838611	0.104354	0.555588	0.889641	0.217868	0.215793	0.585212
Q6P5Q4	LMOD2	0.152024	0.389229	0.838611	0.0875477	0.621274	0.908173	0.0774709	0.663208	0.886287
Q00765	REEP5	0.15233	0.388267	0.838611	0.0554622	0.754737	0.940524	0.365154	0.033712	0.23336
P30086	PEBP1	0.15233	0.388267	0.838611	0.0414057	0.815802	0.959863	-0.00903317	0.959562	0.987311
P49458	SRP9	-0.152941	0.386348	0.838611	-0.00840336	0.962852	0.997455	-0.136722	0.440687	0.79203
O75494	SRSF10	-0.151719	0.390192	0.838611	-0.0291826	0.86981	0.978743	0.0690501	0.697993	0.892457
P19338	NCL	-0.152636	0.387307	0.838611	-0.0756303	0.669727	0.925035	0.0891068	0.616271	0.868559
P56211	ARPP19	-0.150191	0.395029	0.838611	-0.133079	0.451545	0.843986	-0.177142	0.316235	0.702622
A8MZF0	PRR33	-0.150497	0.394059	0.838611	-0.161803	0.35915	0.795677	-0.348466	0.0434158	0.26036
P12109	COL6A1	-0.150497	0.394059	0.838611	-0.158747	0.368395	0.799237	-0.303912	0.0805655	0.362851
P62191	PSMC1	-0.151108	0.392123	0.838611	-0.240642	0.169891	0.588009	-0.316008	0.0686559	0.338335
Q7Z6Z7	HUWE1	0.149885	0.396	0.838672	0.141329	0.423763	0.835441	-0.0985993	0.579047	0.849383
P35270	SPR	0.149885	0.396	0.838672	0.0597403	0.736423	0.935755	0.0699688	0.694167	0.892457
Q9Y613	FHOD1	0.149274	0.397947	0.838802	0.258365	0.139872	0.548769	0.28753	0.0991694	0.414922
Q9Y262	EIF3L	-0.149274	0.397947	0.838802	-0.130328	0.461022	0.843986	-0.070275	0.692893	0.892457
P10599	TXN	-0.14958	0.396973	0.838802	-0.213751	0.223912	0.657327	-0.185256	0.29421	0.67974
Q13347	EIF3I	-0.149274	0.397947	0.838802	-0.23178	0.186535	0.609712	-0.10503	0.554417	0.837984
P02792	FTL	-0.148969	0.398923	0.839863	-0.147441	0.403822	0.817292	-0.34127	0.04824	0.279541
Q9BV79	MECR	0.148663	0.3999	0.840925	0.257448	0.141321	0.551339	0.323204	0.0622534	0.314627
Q86UT6	NLRX1	0.148358	0.400879	0.840994	0.321314	0.0643598	0.366975	0.360408	0.036272	0.237235
P02671	FGA	-0.148358	0.400879	0.840994	-0.14683	0.405792	0.819414	-0.281559	0.106706	0.425308
P05026	ATP1B1	0.148052	0.401859	0.842057	0.0640183	0.718253	0.929965	-0.020516	0.908314	0.978142
Q9HD33	MRPL47	0.147441	0.403822	0.843192	0.247059	0.158528	0.569738	0.113604	0.522357	0.820913
O43396	TXNL1	-0.147441	0.403822	0.843192	-0.108633	0.539407	0.884429	-0.181888	0.30323	0.688949
P00915	CA1	-0.147441	0.403822	0.843192	-0.176776	0.315916	0.75337	-0.411392	0.0156406	0.159314
O75128	COBL	0.147135	0.404806	0.843268	0.0689076	0.697674	0.927879	0.141009	0.426352	0.777928
Q9Y6M9	NDUFB9	0.147135	0.404806	0.843268	0.0343774	0.84677	0.972171	0.0612418	0.730798	0.912344
Q15642	TRIP10	0.14683	0.405792	0.843345	0.0875477	0.621274	0.908173	0.187094	0.289363	0.677338
P16930	FAH	0.14683	0.405792	0.843345	-0.00809778	0.964227	0.997455	-0.106408	0.549203	0.8365
Q9UNE7	STUB1	-0.146524	0.406778	0.844409	-0.109244	0.537114	0.883928	-0.182194	0.302403	0.688949
P08865	RPSA	0.146218	0.407767	0.845474	0.210695	0.230726	0.667416	0.369594	0.0314522	0.222922
A6NDG6	PGP	0.145913	0.408756	0.845555	0.144996	0.411733	0.823003	0.291052	0.0949184	0.401092
Q9BWH2	FUNDC2	0.145913	0.408756	0.845555	0.137051	0.438047	0.838843	0.111001	0.531993	0.825122
O14841	OPLAH	0.145607	0.409747	0.84662	0.233002	0.184173	0.609712	0.253388	0.148192	0.481082
O60783	MRPS14	-0.145302	0.410739	0.847686	-0.153247	0.38539	0.804706	-0.293042	0.092578	0.393647
P68400	CSNK2A1	0.143774	0.415721	0.854173	0.0618793	0.727319	0.930864	-0.202098	0.251704	0.638774
P02788	LTF	-0.143468	0.416722	0.854173	0.0377387	0.831928	0.965405	0.0457782	0.797116	0.940365
Q16363	LAMA4	0.143163	0.417724	0.854173	0.0264324	0.882052	0.980599	0.192912	0.274353	0.660536
Q8NCW5	NAXE	-0.143468	0.416722	0.854173	-0.0258212	0.884776	0.980599	0.192605	0.275131	0.660536
P01876		-0.143163	0.417724	0.854173	-0.0689076	0.697674	0.927879	-0.372963	0.0298217	0.216542
P11021	HSPA5	-0.144079	0.414722	0.854173	-0.0679908	0.701517	0.927879	-0.171783	0.331329	0.716202
P37837	TALDO1	-0.143468	0.416722	0.854173	-0.0939649	0.595809	0.905936	-0.278803	0.110327	0.428541
P04899	GNAI2	-0.143163	0.417724	0.854173	-0.154775	0.380624	0.804706	-0.0739495	0.677676	0.8905
Q16816	PHKG1	-0.142552	0.419731	0.85631	-0.0655462	0.7118	0.928006	-0.188625	0.285363	0.672447
A5YM72	CARNS1	-0.142552	0.419731	0.85631	-0.0994652	0.574356	0.901664	-0.21603	0.219785	0.591525
P45954	ACADSB	0.142246	0.420737	0.856398	0.186555	0.289543	0.721423	0.376331	0.028261	0.213942
Q04446	GBE1	0.142246	0.420737	0.856398	0.123606	0.484632	0.856167	-0.0422568	0.812434	0.94251
Q05707	COL14A1	0.14194	0.421745	0.856488	0.136134	0.441142	0.841148	0.0597108	0.737288	0.916754
Q5SV97	PERM1	0.14194	0.421745	0.856488	0.0948816	0.59221	0.904327	0.139784	0.430421	0.782144
O43813	LANCL1	-0.141024	0.424775	0.857746	-0.0462949	0.794419	0.952982	0.0393479	0.82514	0.94398
P08603	CFH	-0.141024	0.424775	0.857746	-0.0420168	0.813122	0.959247	-0.14254	0.421295	0.772921
P01861		-0.141024	0.424775	0.857746	-0.130023	0.462081	0.843986	-0.251551	0.151255	0.483963
Q15435	PPP1R7	-0.141024	0.424775	0.857746	-0.153247	0.38539	0.804706	-0.16719	0.344614	0.729843
P02549	SPTA1	-0.141329	0.423763	0.857746	-0.223224	0.203677	0.628835	-0.425784	0.0120512	0.141981
P00338	LDHA	0.140718	0.425788	0.857844	0.187166	0.287943	0.719454	0.0580266	0.744447	0.918126
A0A087WW87	IGKV2-40	-0.140718	0.425788	0.857844	-0.0429335	0.809105	0.959247	-0.0855854	0.63033	0.87606
Q9UL46	PSME2	0.139496	0.429852	0.864076	0.148663	0.3999	0.817292	0.240987	0.169767	0.518926
Q96CV9	OPTN	-0.139496	0.429852	0.864076	-0.164553	0.350952	0.785338	-0.32994	0.0566949	0.301075
Q13907	IDI1	0.13919	0.430872	0.865148	0.117189	0.507745	0.869246	0.312486	0.0719713	0.340524
P69905	HBA1; HBA2	-0.138885	0.431893	0.865245	-0.146218	0.407767	0.821537	-0.358724	0.0372174	0.23989
Q14165	MLEC	-0.138885	0.431893	0.865245	-0.25042	0.152801	0.56397	-0.23425	0.182384	0.539869
P07737	PFN1	0.138579	0.432915	0.865344	0.00473644	0.979357	0.997555	0.00627729	0.971893	0.989051
P04004	VTN	-0.138579	0.432915	0.865344	-0.122689	0.487899	0.85706	-0.215265	0.221463	0.593349
P11216	PYGB	0.137968	0.434964	0.867489	0.188083	0.285555	0.717517	0.0963027	0.58796	0.853862
O14979	HNRNPDL	0.137968	0.434964	0.867489	0.0655462	0.7118	0.928006	-0.0447065	0.801771	0.941824
Q02338	BDH1	0.137051	0.438047	0.867801	0.250726	0.152288	0.563246	0.385364	0.0244035	0.197435
Q9UNS2	COPS3	0.137357	0.437018	0.867801	0.154163	0.382526	0.804706	0.0684377	0.700547	0.892457
P62333	PSMC6	0.137051	0.438047	0.867801	0.115355	0.514449	0.872455	-0.00964558	0.956823	0.987311
P63220	RPS21	0.137051	0.438047	0.867801	0.0805195	0.649674	0.916435	0.17408	0.324807	0.708126
Q13098	GPS1	-0.137662	0.43599	0.867801	-0.0918258	0.604247	0.907135	-0.114216	0.520103	0.820268
P23284	PPIB	-0.137051	0.438047	0.867801	-0.181971	0.301721	0.735283	-0.00459314	0.979432	0.990006
Q8N1N4	KRT78	-0.136746	0.439077	0.868874	0.0961039	0.587425	0.901664	0.312486	0.0719713	0.340524
P67936	TPM4	0.13644	0.440109	0.869948	0.137968	0.434964	0.837446	0.149889	0.397496	0.758519
P62805	H4C1; H4C11; H4C12; H4C13; H4C14; H4C15; H4C16; H4C2; H4C3; H4C4; H4C5; H4C6; H4C8; H4C9	0.135523	0.443212	0.875109	0.288006	0.0987304	0.459794	0.168874	0.339706	0.723756
P06730	EIF4E	0.135218	0.444249	0.875214	0.0811306	0.647184	0.915215	-0.0162291	0.927415	0.98586
Q9NP79	VTA1	-0.135218	0.444249	0.875214	-0.103438	0.559085	0.89283	0.0763992	0.667599	0.887146
Q9UII2	ATP5IF1	0.134912	0.445287	0.87629	0.316119	0.0689835	0.377193	0.265789	0.128684	0.447047
Q13813	SPTAN1	0.134607	0.446327	0.876397	0.216196	0.218563	0.650702	0.270995	0.121088	0.443928
Q13425	SNTB2	-0.134607	0.446327	0.876397	-0.0420168	0.813122	0.959247	-0.128761	0.467995	0.802084
O95359	TACC2	-0.133995	0.44841	0.879517	-0.252559	0.149237	0.559192	-0.150502	0.395549	0.758277
P60709	ACTB	0.13369	0.449454	0.880593	0.242781	0.16604	0.58492	0.171477	0.332205	0.717224
Q8N1A0	KRT222	-0.133079	0.451545	0.883717	-0.22903	0.191929	0.613836	-0.208835	0.235906	0.613564
P37802	TAGLN2	0.132468	0.453642	0.883931	0.138579	0.432915	0.837126	0.118809	0.503346	0.814789
Q9NZ01	TECR	-0.132468	0.453642	0.883931	-0.0646295	0.715669	0.928647	-0.0739495	0.677676	0.8905
O75832	PSMD10	-0.132468	0.453642	0.883931	-0.070741	0.690011	0.927879	-0.232413	0.185937	0.543136
P06396	GSN	-0.132773	0.452593	0.883931	-0.222918	0.204309	0.628835	-0.280641	0.107903	0.425967
Q8N3D4	EHBP1L1	0.131856	0.455744	0.884153	0.0661574	0.709224	0.928006	0.0448596	0.801105	0.941824
Q93034	CUL5	-0.131856	0.455744	0.884153	-0.0881589	0.618829	0.908173	-0.00627729	0.971893	0.989051
P31415	CASQ1	-0.131856	0.455744	0.884153	-0.133384	0.450499	0.843986	0.0153105	0.931514	0.985969
P07814	EPRS1	-0.132162	0.454692	0.884153	-0.182582	0.300079	0.733297	-0.101968	0.566084	0.843437
P56181	NDUFV3	0.13094	0.458907	0.888578	0.268144	0.125095	0.523634	0.382914	0.0254039	0.201757
P16403	H1-2	0.130634	0.459964	0.888578	0.215584	0.219892	0.650702	0.108704	0.540565	0.830454
Q9UMR2	DDX19B	0.130328	0.461022	0.888578	0.147746	0.40284	0.817292	0.106408	0.549203	0.8365
P45985	MAP2K4	0.130328	0.461022	0.888578	0.11016	0.533684	0.883185	0.0687439	0.699269	0.892457
Q9UPQ0	LIMCH1	0.130328	0.461022	0.888578	0.0631016	0.722134	0.930864	0.127842	0.471202	0.805254
Q86X55	CARM1	0.130634	0.459964	0.888578	0.0533231	0.763944	0.940524	0.0603232	0.73469	0.915275
B5ME19	EIF3CL	0.130023	0.462081	0.889657	0.0524064	0.7679	0.942454	-0.083442	0.63895	0.879113
P00488		0.129106	0.465268	0.892893	0.0475172	0.789096	0.95173	0.082064	0.644517	0.879291
P51114	FXR1	-0.129106	0.465268	0.892893	-0.0466005	0.793088	0.952982	-0.0860447	0.628489	0.875037
O60506	SYNCRIP	-0.129106	0.465268	0.892893	-0.141329	0.423763	0.835441	-0.299166	0.0856528	0.374389
Q16555	DPYSL2	0.128495	0.467399	0.893128	0.115355	0.514449	0.872455	0.13167	0.457915	0.799407
Q8TEA8	DTD1	-0.128495	0.467399	0.893128	-0.152636	0.387307	0.804929	-0.132435	0.455282	0.799407
P51572	BCAP31	-0.128801	0.466333	0.893128	-0.0753247	0.670989	0.925951	-0.173161	0.327406	0.710311
Q9UHG3	PCYOX1	-0.128495	0.467399	0.893128	-0.177693	0.313381	0.748328	-0.166118	0.34776	0.732147
Q8TBC4	UBA3	0.128189	0.468466	0.894207	0.0961039	0.587425	0.901664	0.111154	0.531424	0.825122
Q96DH6	MSI2	0.127884	0.469535	0.894328	0.0991597	0.575539	0.901664	0.043941	0.805099	0.941824
P30566	ADSL	-0.127884	0.469535	0.894328	-0.134912	0.445287	0.842188	-0.282784	0.105126	0.423417
P16671	CD36	0.124828	0.480293	0.895137	0.261115	0.135591	0.543282	0.301922	0.0826696	0.366756
Q8N1G4	LRRC47	0.124828	0.480293	0.895137	0.230252	0.189518	0.61355	0.160913	0.363285	0.737767
Q9BYN8	MRPS26	0.127578	0.470605	0.895137	0.224141	0.20179	0.627353	0.231953	0.186833	0.543987
P14923	JUP	0.124217	0.48246	0.895137	0.229335	0.191325	0.613836	0.391029	0.0222141	0.192775
Q14203	DCTN1	0.126356	0.474897	0.895137	0.173415	0.325322	0.759511	0.0206691	0.907633	0.978142
O95278	EPM2A	0.123911	0.483545	0.895137	0.121772	0.491179	0.857514	-0.0306209	0.863508	0.958316
Q92499	DDX1	0.123911	0.483545	0.895137	0.113827	0.52007	0.87308	0.129526	0.465331	0.800604
P30101	PDIA3	0.123911	0.483545	0.895137	0.106188	0.548625	0.887535	0.144684	0.414273	0.769303
Q9BZQ8	NIBAN1	0.125745	0.477052	0.895137	0.105271	0.552102	0.889641	-0.0384292	0.829162	0.94398
Q5VW32	BROX	0.124217	0.48246	0.895137	0.092437	0.601831	0.907135	0.152186	0.390221	0.758277
Q15365	PCBP1	0.124217	0.48246	0.895137	0.0533231	0.763944	0.940524	0.212968	0.226551	0.598861
P23327	HRC	0.124217	0.48246	0.895137	0.0557678	0.753424	0.940524	0.0858916	0.629102	0.875037
Q04637	EIF4G1	0.124523	0.481375	0.895137	0.0640183	0.718253	0.929965	0.0548114	0.758174	0.926368
Q00341	HDLBP	0.124523	0.481375	0.895137	0.0490451	0.782455	0.948867	-0.0067366	0.969838	0.989051
Q9NQ50	MRPL40	0.123911	0.483545	0.895137	0.0462949	0.794419	0.952982	-0.0122484	0.945188	0.985969
Q969H8	MYDGF	0.125439	0.478131	0.895137	0.0313216	0.860309	0.976043	-0.0632322	0.722388	0.907577
P49189	ALDH9A1	0.126662	0.473822	0.895137	0.0325439	0.854889	0.975821	0.0499121	0.779229	0.932873
Q02543	RPL18A	0.124523	0.481375	0.895137	0.0249045	0.888865	0.980599	-0.125546	0.479271	0.808318
Q13643	FHL3	0.124523	0.481375	0.895137	0.0169595	0.924411	0.993071	0.129526	0.465331	0.800604
Q9NNW7	TXNRD2	0.125439	0.478131	0.895137	-0.0025974	0.98899	0.998678	0.0133201	0.9404	0.985969
P30046	DDT	-0.124828	0.480293	0.895137	-0.0157372	0.929894	0.993562	0.160913	0.363285	0.737767
P02461	COL3A1	-0.124217	0.48246	0.895137	-0.0148205	0.934008	0.99497	-0.116206	0.512808	0.818928
P62826	RAN	-0.124523	0.481375	0.895137	-0.0490451	0.782455	0.948867	0.223533	0.203797	0.566493
O60869	EDF1	-0.125745	0.477052	0.895137	-0.0490451	0.782455	0.948867	-0.102274	0.564912	0.842397
Q13061	TRDN	-0.125134	0.479211	0.895137	-0.10466	0.554425	0.889641	-0.187247	0.288961	0.677289
P02647	APOA1	-0.123911	0.483545	0.895137	-0.124217	0.48246	0.856167	-0.287071	0.0997344	0.415151
P15311	EZR	-0.126356	0.474897	0.895137	-0.134301	0.447368	0.842188	-0.00734902	0.967097	0.989051
P15954	COX7C	0.122995	0.486809	0.897594	0.152636	0.387307	0.804929	0.140091	0.429402	0.781889
P36578	RPL4	0.122689	0.487899	0.897594	0.104049	0.556753	0.889904	0.112685	0.525748	0.824058
O75339	CILP	0.122995	0.486809	0.897594	0.054851	0.757364	0.940524	-0.0408789	0.818447	0.94398
P02652	APOA2	-0.122689	0.487899	0.897594	-0.0985485	0.577907	0.901664	-0.256603	0.142939	0.47236
Q14118	DAG1	-0.122689	0.487899	0.897594	-0.140107	0.427817	0.835441	-0.238231	0.174851	0.525381
Q2TAL5	SMTNL2	-0.122995	0.486809	0.897594	-0.18961	0.281603	0.714654	-0.238537	0.174281	0.525381
O95202	LETM1	0.122383	0.488991	0.897746	0.179832	0.307516	0.742292	0.217715	0.216124	0.585212
P39656	DDOST	-0.122383	0.488991	0.897746	-0.158136	0.370261	0.801331	-0.058639	0.741842	0.917288
P30085	CMPK1	0.121772	0.491179	0.898211	0.236669	0.177214	0.598225	0.218174	0.215132	0.585212
P43243	MATR3	0.121467	0.492274	0.898211	0.113827	0.52007	0.87308	0.118962	0.502792	0.814789
Q96I23	PYURF	0.122078	0.490084	0.898211	-0.00198625	0.991742	0.998678	-0.0289368	0.87095	0.96357
P22033	MMUT	-0.121467	0.492274	0.898211	-0.046906	0.791757	0.952982	0.188625	0.285363	0.672447
P05546	SERPIND1	-0.121772	0.491179	0.898211	-0.0646295	0.715669	0.928647	-0.170405	0.335281	0.720368
Q86YZ3	HRNR	-0.121467	0.492274	0.898211	-0.122383	0.488991	0.85706	-0.0595577	0.737938	0.916754
P01019	AGT	-0.121161	0.493371	0.89929	-0.119022	0.501084	0.862117	-0.212203	0.228264	0.600712
P30040	ERP29	0.119633	0.498874	0.900265	0.229641	0.190721	0.61355	0.312946	0.0715319	0.340524
Q8TB37	NUBPL	0.119939	0.497771	0.900265	0.215584	0.219892	0.650702	0.304066	0.0804054	0.362851
Q02750	MAP2K1	0.12055	0.495569	0.900265	0.227502	0.194973	0.618284	0.0900255	0.612625	0.868559
P24534	EEF1B2	0.119939	0.497771	0.900265	0.207028	0.239087	0.674988	-0.0650694	0.714654	0.902321
P06744	GPI	0.12055	0.495569	0.900265	0.0453782	0.798418	0.953279	-0.105183	0.553836	0.837984
P35080	PFN2	0.119633	0.498874	0.900265	0.0291826	0.86981	0.978743	0.261043	0.135912	0.459671
P13647	KRT5	-0.120856	0.494469	0.900265	0.00106952	0.995871	0.998678	0.143459	0.418278	0.771105
Q2TAA2	IAH1	0.119633	0.498874	0.900265	-0.00840336	0.962852	0.997455	0.191228	0.278645	0.66449
P31939	ATIC	0.119328	0.499979	0.900265	-0.00229183	0.990366	0.998678	0.0788488	0.657579	0.885068
Q13618	CUL3	-0.119633	0.498874	0.900265	-0.0233766	0.895686	0.981402	0.10947	0.537701	0.828916
Q92764	KRT35	-0.119328	0.499979	0.900265	-0.0414057	0.815802	0.959863	0.023425	0.895381	0.97424
Q15084	PDIA6	-0.119328	0.499979	0.900265	-0.0658518	0.710511	0.928006	0.120953	0.49562	0.812219
P34949	MPI	0.119022	0.501084	0.900434	0.0490451	0.782455	0.948867	0.128914	0.467462	0.802084
P46779	RPL28	0.119022	0.501084	0.900434	0.0484339	0.78511	0.950143	-0.0721122	0.685269	0.8905
Q99497	PARK7	0.118411	0.503299	0.903501	0.0744079	0.674777	0.926972	0.0684377	0.700547	0.892457
P21266	GSTM3	0.1178	0.50552	0.904748	0.0551566	0.75605	0.940524	-0.166425	0.346859	0.731117
Q13057	COASY	-0.1178	0.50552	0.904748	-0.0649351	0.714378	0.928647	-0.150502	0.395549	0.758277
Q12955	ANK3	-0.1178	0.50552	0.904748	-0.0734912	0.678574	0.927879	0.070275	0.692893	0.892457
Q15819	UBE2V2	0.117189	0.507745	0.905088	0.0689076	0.697674	0.927879	0.171171	0.333082	0.717376
P62241	RPS8	-0.117189	0.507745	0.905088	-0.0407945	0.818485	0.961112	0.130139	0.463206	0.799407
P52209	PGD	-0.117189	0.507745	0.905088	-0.132773	0.452593	0.843986	-0.00750212	0.966412	0.989051
P30536	TSPO	0.117494	0.506631	0.905088	0.212834	0.225942	0.657856	0.174233	0.324375	0.708052
P46459	NSF	0.113216	0.522327	0.907067	0.302368	0.0824966	0.413413	0.266402	0.127772	0.447047
Q96T66	NMNAT3	0.115661	0.513329	0.907067	0.296562	0.0887879	0.432045	0.355662	0.0389875	0.245953
O75190	DNAJB6	0.115966	0.512209	0.907067	0.232697	0.184762	0.609712	0.0623135	0.726266	0.910519
Q92506	HSD17B8	0.109244	0.537114	0.907067	0.207639	0.23768	0.674988	0.366226	0.0331548	0.23095
Q5TC12	ATPAF1	0.113216	0.522327	0.907067	0.204278	0.245492	0.680139	0.255991	0.143929	0.47236
P52943	CRIP2	0.106799	0.546314	0.907067	0.193277	0.272266	0.704014	0.212203	0.228264	0.600712
P13804	ETFA	0.106188	0.548625	0.907067	0.188388	0.284762	0.717517	0.364542	0.0340338	0.233769
P82650	MRPS22	0.112299	0.525721	0.907067	0.187166	0.287943	0.719454	0.190921	0.27943	0.66547
P21281	ATP6V1B2	0.113827	0.52007	0.907067	0.179221	0.309184	0.742292	0.195055	0.268954	0.654655
P46109	CRKL	0.111383	0.529127	0.907067	0.174637	0.321881	0.757443	0.281253	0.107104	0.425308
P53004	BLVRA	0.10741	0.544007	0.907067	0.17097	0.332272	0.765689	0.0578735	0.745099	0.918126
O15273	TCAP	0.11016	0.533684	0.907067	0.171581	0.330526	0.765659	0.263952	0.131447	0.451437
P31025	LCN1	0.112299	0.525721	0.907067	0.15783	0.371196	0.801404	0.082064	0.644517	0.879291
P08572	COL4A2	0.106188	0.548625	0.907067	0.154469	0.381574	0.804706	-0.054199	0.760797	0.927026
Q16881	TXNRD1	0.11016	0.533684	0.907067	0.145607	0.409747	0.823003	0.288755	0.0976747	0.409819
P34896	SHMT1	0.109855	0.534826	0.907067	0.137968	0.434964	0.837446	0.111307	0.530855	0.825122
P21980	TGM2	0.108938	0.53826	0.907067	0.139496	0.429852	0.83666	0.197199	0.263624	0.652496
O94903	PLPBP	0.115966	0.512209	0.907067	0.133079	0.451545	0.843986	0.197505	0.262868	0.652496
Q9UKX3	MYH13	0.108327	0.540555	0.907067	0.133384	0.450499	0.843986	0.212662	0.227235	0.599779
P21810	BGN	0.110772	0.531403	0.907067	0.13644	0.440109	0.840079	0.143612	0.417776	0.770979
P12814	ACTN1	0.11505	0.515571	0.907067	0.130328	0.461022	0.843986	0.12478	0.481976	0.809466
O14773	TPP1	0.108633	0.539407	0.907067	0.120244	0.496669	0.860345	0.23226	0.186235	0.543136
O75439	PMPCB	0.115966	0.512209	0.907067	0.131551	0.456797	0.843986	0.119115	0.502239	0.814789
Q9NUJ1	ABHD10	0.111383	0.529127	0.907067	0.129717	0.463142	0.844191	0.247264	0.158582	0.499109
P49207	RPL34	0.110466	0.532543	0.907067	0.122689	0.487899	0.85706	-0.0306209	0.863508	0.958316
Q9Y6G9	DYNC1LI1	0.111994	0.526855	0.907067	0.116578	0.509974	0.869246	0.0555769	0.754899	0.924271
O95822	MLYCD	0.10741	0.544007	0.907067	0.105882	0.549783	0.887535	0.17653	0.317938	0.702622
P28074	PSMB5	0.111383	0.529127	0.907067	0.0985485	0.577907	0.901664	0.18495	0.295023	0.680734
Q9BS26	ERP44	0.107716	0.542855	0.907067	0.0970206	0.583847	0.901664	-0.0741026	0.677044	0.8905
P00414	MT-CO3	0.115355	0.514449	0.907067	0.0991597	0.575539	0.901664	0.092322	0.603551	0.86138
P22748	CA4	-0.110466	0.532543	0.907067	0.0826585	0.640976	0.913699	0.154176	0.383978	0.755638
P09382	LGALS1	0.109244	0.537114	0.907067	0.0893812	0.613952	0.908173	0.095231	0.59214	0.854353
Q9NZA1	CLIC5	0.116578	0.509974	0.907067	0.0851031	0.631093	0.913371	0.228279	0.194109	0.556056
P36959	GMPR	0.108633	0.539407	0.907067	0.084492	0.633558	0.913371	-0.163975	0.354103	0.732773
Q7Z7K6	CENPV	0.111688	0.52799	0.907067	0.0860199	0.627404	0.912634	0.218021	0.215462	0.585212
Q9NZN4	EHD2	0.116272	0.511091	0.907067	0.0814362	0.64594	0.915215	-0.084973	0.632788	0.878104
Q9ULC4	MCTS1	0.111383	0.529127	0.907067	0.0771581	0.663435	0.922072	0.162291	0.359136	0.735216
P08729	KRT7	-0.106188	0.548625	0.907067	0.0591291	0.739031	0.935755	-0.0133201	0.9404	0.985969
Q16775	HAGH	0.109244	0.537114	0.907067	0.0533231	0.763944	0.940524	0.217715	0.216124	0.585212
O95573	ACSL3	0.107105	0.54516	0.907067	0.054851	0.757364	0.940524	-0.0110235	0.950662	0.985969
P15924	DSP	0.10741	0.544007	0.907067	0.0536287	0.762627	0.940524	0.0589452	0.74054	0.917288
P02538	KRT6A	-0.109855	0.534826	0.907067	0.0462949	0.794419	0.952982	0.255378	0.144924	0.473934
Q9BTE6	AARSD1	0.108021	0.541705	0.907067	0.0411001	0.817143	0.960805	-0.0664474	0.708872	0.897568
P47756	CAPZB	0.109549	0.53597	0.907067	0.031016	0.861665	0.976043	0.269311	0.123508	0.446073
P00751	CFB	0.107105	0.54516	0.907067	0.0313216	0.860309	0.976043	0.0122484	0.945188	0.985969
Q9Y281	CFL2	0.107716	0.542855	0.907067	0.0215432	0.903881	0.982288	0.0840544	0.636483	0.879113
Q9UM22	EPDR1	0.109855	0.534826	0.907067	0.130634	0.459964	0.843986	-0.111766	0.52915	0.825122
P35241	RDX	0.113216	0.522327	0.907067	0.0178762	0.9203	0.99105	-0.138866	0.433487	0.78451
P62888	RPL30	0.109855	0.534826	0.907067	0.00901451	0.960102	0.997455	-0.0035214	0.984231	0.992038
P61158	ACTR3	0.114133	0.518943	0.907067	0.00565317	0.97523	0.997555	0.125546	0.479271	0.808318
P31946	YWHAB	0.113522	0.521198	0.907067	-0.00504202	0.977981	0.997555	-0.0480748	0.787166	0.93656
Q9UBR2	CTSZ	-0.106494	0.547469	0.907067	-0.0126814	0.943615	0.99744	0.200108	0.256502	0.644516
Q96EY8	MMAB	-0.113216	0.522327	0.907067	-0.00718105	0.968352	0.997455	-0.0254153	0.886547	0.968922
Q9Y490	TLN1	0.108938	0.53826	0.907067	-0.0111536	0.950482	0.997455	0.0770116	0.665089	0.886287
Q9NX46	ADPRS	0.107716	0.542855	0.907067	-0.00473644	0.979357	0.997555	-0.0578735	0.745099	0.918126
Q9Y235	APOBEC2	0.106188	0.548625	0.907067	-0.00565317	0.97523	0.997555	0.00979869	0.956139	0.987215
P20290	BTF3	0.111077	0.530264	0.907067	-0.0117647	0.947735	0.997455	-0.0252622	0.887226	0.968922
P0DOY2	IGLC2	-0.112605	0.524589	0.907067	-0.0245989	0.890229	0.980599	-0.000612418	0.997257	0.997818
Q71U36	TUBA1A	-0.116578	0.509974	0.907067	-0.0374332	0.833275	0.965405	-0.0269464	0.87976	0.967
P04843	RPN1	0.106494	0.547469	0.907067	-0.0481283	0.786438	0.951103	-0.0975276	0.583199	0.849722
Q9NY33	DPP3	0.11505	0.515571	0.907067	-0.0646295	0.715669	0.928647	-0.0437879	0.805765	0.941824
Q96FV2	SCRN2	-0.108938	0.53826	0.907067	-0.0679908	0.701517	0.927879	0.00949248	0.957508	0.987311
O75608	LYPLA1	-0.106799	0.546314	0.907067	-0.0884645	0.617608	0.908173	-0.0459314	0.796452	0.940365
Q14624	ITIH4	-0.109549	0.53597	0.907067	-0.078686	0.657166	0.919826	-0.142234	0.422304	0.772921
Q96E52	OMA1	-0.109855	0.534826	0.907067	-0.0826585	0.640976	0.913699	-0.0681315	0.701826	0.892457
Q8N3V7	SYNPO	-0.106799	0.546314	0.907067	-0.0899924	0.611519	0.908173	-0.141009	0.426352	0.777928
Q9NZ08	ERAP1	-0.114439	0.517818	0.907067	-0.112911	0.523457	0.874395	-0.095231	0.59214	0.854353
P35237	SERPINB6	-0.107105	0.54516	0.907067	-0.116272	0.511091	0.869246	-0.115288	0.516168	0.819947
Q02413	DSG1	-0.108938	0.53826	0.907067	-0.124217	0.48246	0.856167	0.120034	0.498924	0.812219
Q9GZP4	PITHD1	-0.106188	0.548625	0.907067	-0.128495	0.467399	0.847162	-0.1159	0.513927	0.819947
Q13555	CAMK2G	-0.108327	0.540555	0.907067	-0.122689	0.487899	0.85706	-0.256297	0.143434	0.47236
Q8N4P3	HDDC3	-0.110772	0.531403	0.907067	-0.142857	0.418727	0.831378	-0.187247	0.288961	0.677289
P22234	PAICS	-0.111077	0.530264	0.907067	-0.161192	0.360988	0.795784	0.00933938	0.958193	0.987311
P00491	PNP	-0.108633	0.539407	0.907067	-0.175554	0.319316	0.7544	-0.272067	0.119566	0.443928
Q96KP4	CNDP2	-0.113522	0.521198	0.907067	-0.17372	0.32446	0.758494	-0.183419	0.299109	0.6866
Q3KQU3	MAP7D1	-0.107105	0.54516	0.907067	-0.235752	0.178936	0.601753	-0.40144	0.018614	0.180952
P52565	ARHGDIA	-0.109855	0.534826	0.907067	-0.265699	0.128675	0.533594	-0.0811454	0.648239	0.880318
Q01432	AMPD3	-0.111994	0.526855	0.907067	-0.330176	0.0570438	0.345173	-0.116206	0.512808	0.818928
P63000	RAC1	0.105882	0.549783	0.908137	0.068602	0.698954	0.927879	0.127536	0.472274	0.805537
P13807	GYS1	0.105271	0.552102	0.908593	0.132773	0.452593	0.843986	0.0929344	0.601141	0.860362
P27816	MAP4	0.105271	0.552102	0.908593	0.0227655	0.898417	0.981402	0.0955372	0.590944	0.854353
P20962	PTMS	-0.105577	0.550942	0.908593	-0.138579	0.432915	0.837126	-0.00796143	0.964357	0.989051
P53621	COPA	-0.105271	0.552102	0.908593	-0.206723	0.239793	0.674988	-0.0206691	0.907633	0.978142
P43034	PAFAH1B1	0.104966	0.553263	0.909662	0.155997	0.376836	0.802863	0.0826764	0.642041	0.879291
P55060	CSE1L	0.104354	0.555588	0.910177	0.265393	0.129127	0.534226	0.152645	0.388775	0.758277
P12429	ANXA3	0.103132	0.560253	0.910177	0.269977	0.12246	0.517475	0.271607	0.120216	0.443928
Q9P0J1	PDP1	0.102215	0.563763	0.910177	0.244309	0.163328	0.582285	0.260431	0.136866	0.461144
Q13586	STIM1	0.100382	0.570815	0.910177	0.23728	0.176073	0.598225	0.150655	0.395063	0.758277
P62820	RAB1A	0.103743	0.557918	0.910177	0.223224	0.203677	0.628835	0.25002	0.153843	0.49131
Q9BSJ8	ESYT1	0.102827	0.561422	0.910177	0.224446	0.201163	0.627353	0.158922	0.369328	0.742413
P42330	AKR1C3	0.101299	0.567284	0.910177	0.215279	0.220558	0.650702	0.267474	0.126189	0.447047
O00233	PSMD9	0.104354	0.555588	0.910177	0.210084	0.232105	0.670317	0.17607	0.319219	0.702834
Q15843	NEDD8	0.10191	0.564936	0.910177	0.207334	0.238383	0.674988	-0.0823702	0.643278	0.879291
Q04837	SSBP1	0.103743	0.557918	0.910177	0.176165	0.317613	0.754384	0.0535866	0.763422	0.928317
P62847	RPS24	0.100688	0.569637	0.910177	0.16547	0.348245	0.785291	-0.0166884	0.925367	0.985175
Q15399	TLR1	0.10466	0.554425	0.910177	0.0976318	0.581468	0.901664	0.109164	0.538846	0.829962
Q02252	ALDH6A1	0.102215	0.563763	0.910177	0.109549	0.53597	0.883928	0.0799206	0.653214	0.88303
Q8TAE8	GADD45GIP1	0.100382	0.570815	0.910177	0.100076	0.571994	0.901664	-0.0725715	0.683368	0.8905
P23109		0.102521	0.562592	0.910177	0.0823529	0.642216	0.914001	0.0777771	0.661956	0.886287
Q9UN37	VPS4A	0.100076	0.571994	0.910177	0.0747135	0.673513	0.925951	0.0312333	0.860804	0.958316
Q9BYD3	MRPL4	0.103438	0.559085	0.910177	0.0621849	0.726022	0.930864	-0.128914	0.467462	0.802084
P24043	LAMA2	-0.100688	0.569637	0.910177	0.0554622	0.754737	0.940524	-0.116359	0.512249	0.818928
O00757	FBP2	0.103743	0.557918	0.910177	0.0502674	0.777154	0.947606	0.0241905	0.891981	0.972325
P61247	RPS3A	0.10191	0.564936	0.910177	0.010848	0.951856	0.997455	-0.0753274	0.672001	0.890163
P98160	HSPG2	-0.103438	0.559085	0.910177	0.00168067	0.993118	0.998678	-0.150961	0.394091	0.758277
Q8NDY3	ADPRHL1	0.103438	0.559085	0.910177	-0.0255157	0.886139	0.980599	-0.0200567	0.910359	0.978567
Q13162	PRDX4	0.100688	0.569637	0.910177	-0.0242934	0.891593	0.980599	-0.0727246	0.682735	0.8905
O00151	PDLIM1	-0.100382	0.570815	0.910177	-0.0658518	0.710511	0.928006	-0.116972	0.510016	0.818141
P68036	UBE2L3	-0.100688	0.569637	0.910177	-0.0854087	0.629862	0.913371	0.00505245	0.977376	0.989051
P16615	ATP2A2	-0.10191	0.564936	0.910177	-0.0823529	0.642216	0.914001	-0.0319988	0.857427	0.958142
P19971	TYMP	-0.100076	0.571994	0.910177	-0.0927426	0.600624	0.907135	-0.246498	0.159917	0.499109
Q15366	PCBP2	-0.100076	0.571994	0.910177	-0.10466	0.554425	0.889641	0.0782364	0.660079	0.886249
P31150	GDI1	0.101604	0.566109	0.910177	-0.0973262	0.582657	0.901664	0.170405	0.335281	0.720368
P22626	HNRNPA2B1	-0.103132	0.560253	0.910177	-0.131856	0.455744	0.843986	-0.139478	0.431442	0.783199
P22105	TNXB	-0.101299	0.567284	0.910177	-0.149885	0.396	0.81632	-0.14254	0.421295	0.772921
O14602	EIF1AY	-0.103132	0.560253	0.910177	-0.14958	0.396973	0.81655	-0.139784	0.430421	0.782144
Q96QK1	VPS35	-0.101299	0.567284	0.910177	-0.148358	0.400879	0.817292	-0.0933938	0.599336	0.860362
Q7Z3E1	TIPARP	-0.102215	0.563763	0.910177	-0.16272	0.356405	0.790579	-0.134885	0.446911	0.796647
Q14315	FLNC	-0.102827	0.561422	0.910177	-0.158747	0.368395	0.799237	0.00780833	0.965042	0.989051
Q5VTT5	MYOM3	-0.103438	0.559085	0.910177	-0.193583	0.271497	0.704014	-0.0888006	0.617488	0.868559
P49585	PCYT1A	0.0994652	0.574356	0.910677	0.108327	0.540555	0.884681	-0.0638446	0.719807	0.906254
Q9H0R4	HDHD2	0.0994652	0.574356	0.910677	0.0521008	0.76922	0.942454	0.115747	0.514487	0.819947
P78560	CRADD	-0.0994652	0.574356	0.910677	-0.0218487	0.902515	0.981402	0.0277119	0.87637	0.964766
Q9H1R3	MYLK2	-0.0994652	0.574356	0.910677	-0.101299	0.567284	0.900266	-0.0918627	0.605361	0.86155
P06737	PYGL	0.0988541	0.576722	0.913614	-0.0142093	0.936752	0.9967	0.0068897	0.969152	0.989051
P12829	MYL4	0.0985485	0.577907	0.913864	0.185027	0.293566	0.726362	0.167343	0.344166	0.729763
Q9BX66	SORBS1	-0.0985485	0.577907	0.913864	-0.161497	0.360069	0.795729	-0.073184	0.680836	0.8905
P05386	RPLP1	-0.0982429	0.579093	0.914114	-0.0276547	0.876608	0.980599	0.0480748	0.787166	0.93656
Q2TBA0	KLHL40	-0.0982429	0.579093	0.914114	-0.192055	0.275356	0.706817	0.0773178	0.663835	0.886287
O00429	DNM1L	0.0976318	0.581468	0.916237	0.137662	0.43599	0.838515	0.0835951	0.638333	0.879113
Q9HDC5	JPH1	0.0976318	0.581468	0.916237	0.0869366	0.623723	0.909511	0.0332237	0.852029	0.954508
Q9NVE7	PANK4	0.0973262	0.582657	0.917298	0.18686	0.288742	0.720438	0.145909	0.41029	0.767514
P53041	PPP5C	0.0961039	0.587425	0.91911	0.244003	0.163868	0.583041	0.280641	0.107903	0.425967
Q9H479	FN3K	0.0961039	0.587425	0.91911	0.171276	0.331398	0.765659	0.164281	0.353193	0.732773
P09488	GSTM1	0.0961039	0.587425	0.91911	0.0545455	0.758679	0.940524	-0.0523617	0.768681	0.929629
P39019	RPS19	-0.096715	0.585039	0.91911	-0.0961039	0.587425	0.901664	-0.339586	0.0494288	0.280119
P61313	RPL15	-0.0964095	0.586231	0.91911	-0.112605	0.524589	0.874642	-0.242824	0.166436	0.511382
P55884	EIF3B	-0.096715	0.585039	0.91911	-0.144996	0.411733	0.823003	-0.0837482	0.637716	0.879113
O43681	GET3	-0.0964095	0.586231	0.91911	-0.177998	0.312538	0.748326	0.0528211	0.766708	0.929465
Q71UI9	H2AZ2	-0.0957983	0.588619	0.919362	-0.084492	0.633558	0.913371	-0.0528211	0.766708	0.929465
O15427	SLC16A3	-0.0957983	0.588619	0.919362	-0.149885	0.396	0.81632	-0.328103	0.0581703	0.303475
Q9BYD1	MRPL13	0.0951872	0.591012	0.920927	0.193277	0.272266	0.704014	0.233025	0.184747	0.543136
P51648	ALDH3A2	-0.0948816	0.59221	0.920927	0.0450726	0.799752	0.953904	0.116972	0.510016	0.818141
Q8N8N7	PTGR2	0.0948816	0.59221	0.920927	0.0218487	0.902515	0.981402	-0.0613949	0.73015	0.912175
Q9NZ71	RTEL1	-0.0948816	0.59221	0.920927	-0.00901451	0.960102	0.997455	-0.0120953	0.945872	0.985969
O43741	PRKAB2	-0.0948816	0.59221	0.920927	-0.0777693	0.660925	0.921462	-0.143765	0.417275	0.770853
P36543	ATP6V1E1	0.0939649	0.595809	0.921665	0.166387	0.345551	0.785291	-0.0385823	0.828491	0.94398
Q9H0U4	RAB1B	0.0936593	0.597012	0.921665	0.15783	0.371196	0.801404	0.232413	0.185937	0.543136
P62263	RPS14	0.094576	0.593408	0.921665	0.154469	0.381574	0.804706	0.0280181	0.875015	0.964766
Q13867	BLMH	0.0939649	0.595809	0.921665	0.0930481	0.599419	0.907135	0.179438	0.309899	0.700522
Q8N2U0	TMEM256	0.0933537	0.598215	0.921665	0.0679908	0.701517	0.927879	0.105795	0.551517	0.837158
Q9Y676	MRPS18B	-0.0930481	0.599419	0.921665	0.0435447	0.80643	0.958343	0.27421	0.116566	0.441214
Q6QEF8	CORO6	0.0933537	0.598215	0.921665	0.0429335	0.809105	0.959247	0.166425	0.346859	0.731117
Q13045	FLII	-0.0930481	0.599419	0.921665	-0.0300993	0.865736	0.977249	-0.00244967	0.98903	0.994186
Q8NBF2	NHLRC2	-0.0942704	0.594608	0.921665	-0.0380443	0.830582	0.965405	0.061548	0.729502	0.912175
P01009	SERPINA1	-0.0933537	0.598215	0.921665	-0.0282659	0.873888	0.98052	-0.100283	0.572549	0.848264
P02585	TNNC2	-0.0936593	0.597012	0.921665	-0.10741	0.544007	0.887535	-0.125393	0.479811	0.808318
Q15063	POSTN	-0.0936593	0.597012	0.921665	-0.125134	0.479211	0.855082	-0.0722653	0.684635	0.8905
Q9BW30	TPPP3	-0.0930481	0.599419	0.921665	-0.204584	0.244775	0.680139	-0.268545	0.12462	0.446073
P14543	NID1	-0.0921314	0.603038	0.922446	0.135218	0.444249	0.842188	-0.115441	0.515608	0.819947
Q15772	SPEG	0.0927426	0.600624	0.922446	0.114439	0.517818	0.87308	-0.0532804	0.764736	0.92928
Q14914	PTGR1	0.0921314	0.603038	0.922446	0.10466	0.554425	0.889641	0.185563	0.293399	0.679631
P62837	UBE2D2	-0.0921314	0.603038	0.922446	0.0948816	0.59221	0.904327	0.130445	0.462145	0.799407
P01893	HLA-H	0.0921314	0.603038	0.922446	0.0591291	0.739031	0.935755	-0.000306209	0.998629	0.998629
Q9NX63	CHCHD3	0.092437	0.601831	0.922446	0.0624905	0.724725	0.930864	-0.0402665	0.821123	0.94398
Q9HA65		0.0918258	0.604247	0.923501	0.0114591	0.949109	0.997455	-0.116819	0.510574	0.818298
Q9BXN1	ASPN	-0.0915202	0.605456	0.923762	-0.0236822	0.894321	0.981402	-0.149124	0.399939	0.758519
P35555	FBN1	-0.0915202	0.605456	0.923762	-0.0377387	0.831928	0.965405	-0.224451	0.201896	0.565628
Q96A26	FAM162A	0.0912147	0.606667	0.924816	0.149274	0.397947	0.81655	0.024956	0.888584	0.96981
P48788	TNNI2	0.0909091	0.607878	0.925869	0.00840336	0.962852	0.997455	-0.0727246	0.682735	0.8905
P62913	RPL11	-0.0906035	0.609091	0.926923	0.00106952	0.995871	0.998678	-0.152645	0.388775	0.758277
O43390	HNRNPR	0.0902979	0.610305	0.927184	0.192055	0.275356	0.706817	0.322744	0.0626475	0.31483
P19823	ITIH2	-0.0902979	0.610305	0.927184	-0.0875477	0.621274	0.908173	-0.143	0.419785	0.772921
P07203	GPX1	0.0887701	0.616388	0.930072	0.166387	0.345551	0.785291	0.0479217	0.787828	0.93656
P09417	QDPR	0.0887701	0.616388	0.930072	0.108938	0.53826	0.884429	0.0992117	0.57668	0.849383
P22314	UBA1	-0.0887701	0.616388	0.930072	-0.0588235	0.740335	0.93674	0.0035214	0.984231	0.992038
Q15056	EIF4H	-0.0893812	0.613952	0.930072	-0.0961039	0.587425	0.901664	0.259512	0.138306	0.463363
P35749	MYH11	-0.0890756	0.61517	0.930072	-0.0982429	0.579093	0.901664	-0.090791	0.609594	0.866189
P00568	AK1	-0.0887701	0.616388	0.930072	-0.15508	0.379675	0.804706	-0.223839	0.203162	0.566493
P08238	HSP90AB1	-0.0890756	0.61517	0.930072	-0.199389	0.257163	0.689944	-0.130598	0.461615	0.799407
P61204	ARF3	-0.0890756	0.61517	0.930072	-0.247059	0.158528	0.569738	-0.302075	0.0825063	0.366756
P15531	NME1	0.0884645	0.617608	0.930335	0.0502674	0.777154	0.947606	-0.011789	0.947241	0.985969
P20810	CAST	-0.0884645	0.617608	0.930335	-0.0423224	0.811783	0.959247	-0.161372	0.361899	0.737767
P02462	COL4A1	0.0881589	0.618829	0.931385	0.0530176	0.765262	0.940844	-0.142234	0.422304	0.772921
P24844	MYL9	-0.0878533	0.620051	0.932435	-0.0799083	0.652168	0.916435	0.0811454	0.648239	0.880318
P17987	TCP1	-0.0875477	0.621274	0.933485	0.00993125	0.955979	0.997455	0.0736433	0.678939	0.8905
Q01469	FABP5	0.086631	0.624949	0.933752	0.269366	0.123334	0.519932	0.268698	0.124397	0.446073
Q92747	ARPC1A	0.0863254	0.626176	0.933752	0.145302	0.410739	0.823003	0.0361327	0.839234	0.944935
Q702N8	XIRP1	0.0863254	0.626176	0.933752	0.0777693	0.660925	0.921462	0.228279	0.194109	0.556056
Q16585	SGCB	0.0863254	0.626176	0.933752	0.0475172	0.789096	0.95173	0.149124	0.399939	0.758519
Q00839	HNRNPU	-0.086631	0.624949	0.933752	0.00687548	0.969727	0.997455	0.0199036	0.91104	0.978708
Q03252	LMNB2	-0.0863254	0.626176	0.933752	-0.031016	0.861665	0.976043	-0.131517	0.458443	0.799407
P09936	UCHL1	0.0863254	0.626176	0.933752	-0.0297937	0.867094	0.977541	0.00888006	0.960247	0.987445
P06454	PTMA	-0.086631	0.624949	0.933752	-0.0539343	0.76131	0.940524	-0.0978338	0.582011	0.849383
Q8NDH3	NPEPL1	-0.0863254	0.626176	0.933752	-0.0994652	0.574356	0.901664	-0.0303147	0.86486	0.958621
P51817	PRKX	0.0860199	0.627404	0.934018	0.163636	0.353672	0.786478	0.131976	0.456861	0.799407
Q9HCC0	MCCC2	-0.0860199	0.627404	0.934018	-0.0245989	0.890229	0.980599	0.0734902	0.679571	0.8905
P31943	HNRNPH1	0.0851031	0.631093	0.934817	0.195111	0.267675	0.69619	0.220777	0.209574	0.579832
P24298	GPT	-0.0854087	0.629862	0.934817	-0.0239878	0.892957	0.980599	0.270229	0.122183	0.445418
A7E2Y1	MYH7B	-0.0851031	0.631093	0.934817	-0.0383499	0.829236	0.965405	0.0898723	0.613232	0.868559
Q8NBS9	TXNDC5	-0.0854087	0.629862	0.934817	-0.0933537	0.598215	0.907135	-0.30774	0.0766357	0.351379
Q96DG6	CMBL	-0.0857143	0.628632	0.934817	-0.138885	0.431893	0.837126	-0.0681315	0.701826	0.892457
Q13557	CAMK2D	-0.0851031	0.631093	0.934817	-0.228724	0.192535	0.613836	0.00199036	0.991087	0.99444
Q04760	GLO1	0.0847976	0.632325	0.935084	0.042628	0.810444	0.959247	-0.0277119	0.87637	0.964766
P61981	YWHAG	0.0847976	0.632325	0.935084	-0.0181818	0.918931	0.99105	0.00918627	0.958878	0.987311
P01024	C3	-0.084492	0.633558	0.936129	0.00840336	0.962852	0.997455	-0.213581	0.225186	0.59792
P61081	UBE2M	0.0838808	0.636027	0.938997	-0.0322383	0.856243	0.975821	0.00597108	0.973264	0.989051
Q6PIU2	NCEH1	0.0832697	0.638499	0.941086	0.119022	0.501084	0.862117	0.109776	0.536557	0.828916
P26583	HMGB2	-0.0832697	0.638499	0.941086	-0.0893812	0.613952	0.908173	-0.10947	0.537701	0.828916
Q6NXS1	PPP1R2B	-0.0823529	0.642216	0.945779	-0.0970206	0.583847	0.901664	-0.228432	0.193802	0.556056
P13646	KRT13	0.0820474	0.643456	0.94604	0.121772	0.491179	0.857514	-0.0315395	0.859453	0.958316
Q9Y5U8	MPC1	-0.0820474	0.643456	0.94604	-0.102827	0.561422	0.894154	-0.000765523	0.996572	0.997818
Q9Y3B7	MRPL11	0.0808251	0.648428	0.948392	0.255921	0.143761	0.553573	0.0921689	0.604154	0.86138
P84098	RPL19	0.0808251	0.648428	0.948392	0.240947	0.169337	0.588009	0.160913	0.363285	0.737767
Q9Y2Z9	COQ6	0.0805195	0.649674	0.948392	0.187166	0.287943	0.719454	0.0376637	0.832516	0.94398
Q9Y2R0	COA3	0.0802139	0.65092	0.948392	0.139801	0.428834	0.835592	0.0275588	0.877048	0.964915
P47914	RPL29	0.0805195	0.649674	0.948392	0.140107	0.427817	0.835441	-0.163209	0.356385	0.733807
Q9H3H3	C11orf68	0.0802139	0.65092	0.948392	0.0857143	0.628632	0.913371	0.133048	0.453181	0.799407
P27348	YWHAQ	-0.0805195	0.649674	0.948392	0.00993125	0.955979	0.997455	0.0387354	0.827821	0.94398
Q9H4M9	EHD1	-0.0802139	0.65092	0.948392	0.00320856	0.986237	0.998678	0.0584859	0.742493	0.917288
Q16658	FSCN1	-0.0811306	0.647184	0.948392	-0.068602	0.698954	0.927879	-0.252469	0.149718	0.482515
Q8N0U8	VKORC1L1	-0.0805195	0.649674	0.948392	-0.0799083	0.652168	0.916435	-0.130598	0.461615	0.799407
P09525	ANXA4	-0.0814362	0.64594	0.948392	-0.166998	0.343761	0.785047	-0.0323051	0.856077	0.957837
Q9Y230	RUVBL2	0.0799083	0.652168	0.948656	-0.00534759	0.976605	0.997555	-0.020516	0.908314	0.978142
Q9BYS8	LRRC2	0.0799083	0.652168	0.948656	-0.0936593	0.597012	0.906215	-0.0489934	0.783195	0.935103
Q96DE0	NUDT16	-0.0796028	0.653416	0.94892	-0.0670741	0.705367	0.928006	0.0814516	0.646997	0.880318
Q9C037	TRIM4	-0.0796028	0.653416	0.94892	-0.108327	0.540555	0.884681	-0.0222002	0.900823	0.975983
P02452		-0.0792972	0.654665	0.949184	-0.000458365	0.998624	0.999185	-0.37924	0.0269677	0.2095
P09104	ENO2	-0.0792972	0.654665	0.949184	-0.060657	0.732517	0.935497	-0.166425	0.346859	0.731117
Q16778	H2BC21	0.0789916	0.655915	0.949449	0.201222	0.252744	0.68751	0.0751743	0.67263	0.890334
Q15102	PAFAH1B3	0.0789916	0.655915	0.949449	0.123606	0.484632	0.856167	0.185563	0.293399	0.679631
P09467	FBP1	-0.078686	0.657166	0.950487	-0.252865	0.148733	0.559192	-0.161831	0.360516	0.737192
Q8NCU8	MTLN	0.0783804	0.658418	0.950752	0.108633	0.539407	0.884429	-0.0208222	0.906952	0.978142
P00441	SOD1	-0.0783804	0.658418	0.950752	-0.0624905	0.724725	0.930864	0.0701219	0.69353	0.892457
Q08623	PUDP	0.0780749	0.659671	0.951017	0.0618793	0.727319	0.930864	0.0515962	0.771973	0.929817
P02675	FGB	-0.0780749	0.659671	0.951017	-0.026738	0.880691	0.980599	-0.0623135	0.726266	0.910519
Q8N142	ADSS1	0.0771581	0.663435	0.951816	0.228113	0.193752	0.615507	0.246651	0.159649	0.499109
P01860		0.0774637	0.66218	0.951816	0.0554622	0.754737	0.940524	0.0681315	0.701826	0.892457
P53992	SEC24C	-0.0771581	0.663435	0.951816	-0.094576	0.593408	0.90538	-0.125546	0.479271	0.808318
O00186	STXBP3	-0.0774637	0.66218	0.951816	-0.129412	0.464204	0.845261	-0.257828	0.140975	0.468774
P09211	GSTP1	-0.0777693	0.660925	0.951816	-0.165775	0.347345	0.785291	0.0137794	0.938349	0.985969
Q9BRC7	PLCD4	-0.0771581	0.663435	0.951816	-0.164859	0.350048	0.785291	-0.149583	0.398472	0.758519
O43852	CALU	0.0768526	0.664692	0.952083	0.00626432	0.972478	0.997555	0.118503	0.504455	0.8151
Q13126	MTAP	-0.0768526	0.664692	0.952083	-0.0896868	0.612735	0.908173	0.0577204	0.745752	0.918126
Q9H511	KLHL31	-0.076547	0.66595	0.953117	0.00718105	0.968352	0.997455	0.0228126	0.898101	0.975411
Q8N0X4	CLYBL	-0.0762414	0.667208	0.953384	0.0624905	0.724725	0.930864	0.0993648	0.576089	0.849383
P54725	RAD23A	-0.0762414	0.667208	0.953384	-0.174026	0.323599	0.758475	-0.151727	0.39167	0.758277
P14625	HSP90B1	0.0759358	0.668467	0.954417	0.0126814	0.943615	0.99744	-0.00505245	0.977376	0.989051
P78386	KRT85	-0.0756303	0.669727	0.955449	-0.00504202	0.977981	0.997555	-0.186175	0.29178	0.679631
P06753	TPM3	0.0753247	0.670989	0.955535	0.130328	0.461022	0.843986	0.251551	0.151255	0.483963
O15173	PGRMC2	0.0741024	0.676042	0.955535	0.1233	0.48572	0.85706	0.0393479	0.82514	0.94398
Q96IU4	ABHD14B	0.0741024	0.676042	0.955535	0.116883	0.508859	0.869246	0.0880351	0.620536	0.869409
Q16539	MAPK14	0.0744079	0.674777	0.955535	0.129717	0.463142	0.844191	-0.0604763	0.734041	0.915107
P04075	ALDOA	0.0741024	0.676042	0.955535	0.0322383	0.856243	0.975821	-0.0568018	0.749668	0.919765
Q9H019	MTFR1L	0.0737968	0.677307	0.955535	0.0279603	0.875247	0.98052	0.0460845	0.795788	0.940365
Q13698	CACNA1S	-0.0744079	0.674777	0.955535	0.0258212	0.884776	0.980599	0.0284774	0.872982	0.964766
P35998	PSMC2	0.0750191	0.672251	0.955535	0.00290298	0.987613	0.998678	-0.00597108	0.973264	0.989051
Q86V81	ALYREF	0.0744079	0.674777	0.955535	-0.0456837	0.797084	0.953279	-0.12034	0.497822	0.812219
P48681	NES	-0.0753247	0.670989	0.955535	-0.0624905	0.724725	0.930864	-0.0773178	0.663835	0.886287
P55010	EIF5	-0.0737968	0.677307	0.955535	-0.0747135	0.673513	0.925951	0.157545	0.373547	0.743333
Q08211	DHX9	-0.0737968	0.677307	0.955535	-0.0988541	0.576722	0.901664	-0.194596	0.270105	0.654655
Q53GG5	PDLIM3	-0.0744079	0.674777	0.955535	-0.106494	0.547469	0.887535	-0.0520555	0.769998	0.929817
P20929	NEB	-0.0741024	0.676042	0.955535	-0.139801	0.428834	0.835592	-0.115288	0.516168	0.819947
P04080	CSTB	0.0734912	0.678574	0.956563	0.0343774	0.84677	0.972171	0.313864	0.0706594	0.340524
P14174	MIF	0.0719633	0.684919	0.956962	0.192972	0.273036	0.704981	0.209294	0.234854	0.612618
Q9NX40	OCIAD1	0.0713522	0.687463	0.956962	0.17097	0.332272	0.765689	0.163516	0.355471	0.732773
P61019	RAB2A	0.0713522	0.687463	0.956962	0.164859	0.350048	0.785291	0.351375	0.0415793	0.254191
Q92523	CPT1B	0.0716578	0.686191	0.956962	0.109244	0.537114	0.883928	0.104877	0.554997	0.83815
P30837		0.0713522	0.687463	0.956962	0.105882	0.549783	0.887535	0.285234	0.102019	0.418971
Q9H4A4	RNPEP	-0.0731856	0.679841	0.956962	0.0970206	0.583847	0.901664	0.136569	0.441204	0.79203
Q15327	ANKRD1	0.0728801	0.681109	0.956962	0.0692131	0.696395	0.927879	-0.0139325	0.937665	0.985969
Q9H008	LHPP	0.0716578	0.686191	0.956962	0.0621849	0.726022	0.930864	0.0594046	0.738588	0.916921
Q9UHY7	ENOPH1	0.0722689	0.683648	0.956962	0.0466005	0.793088	0.952982	-0.0194443	0.913085	0.979722
P08311	CTSG	0.0716578	0.686191	0.956962	-0.00504202	0.977981	0.997555	-0.275741	0.114458	0.435882
P09493	TPM1	0.0719633	0.684919	0.956962	-0.0221543	0.901149	0.981402	-0.0641508	0.718518	0.905913
P50502	ST13	0.0722689	0.683648	0.956962	-0.038961	0.826545	0.964212	-0.138253	0.435537	0.786621
Q96C90	PPP1R14B	-0.0716578	0.686191	0.956962	-0.0576012	0.745562	0.939345	-0.0992117	0.57668	0.849383
P14618	PKM	0.0716578	0.686191	0.956962	-0.0750191	0.672251	0.925951	-0.177754	0.314537	0.702622
Q5T653	MRPL2	0.0713522	0.687463	0.956962	-0.0829641	0.639737	0.913699	-0.387967	0.0233764	0.197435
P60903	S100A10	-0.0725745	0.682378	0.956962	-0.112911	0.523457	0.874395	-0.163516	0.355471	0.732773
Q15691	MAPRE1	0.070741	0.690011	0.959757	0.127884	0.469535	0.847162	0.264258	0.130984	0.450715
Q01484	ANK2	0.0704354	0.691286	0.959828	0.175859	0.318464	0.7544	0.0710405	0.689713	0.892363
O00629	KPNA4	0.0701299	0.692562	0.959828	0.0759358	0.668467	0.924012	0.00244967	0.98903	0.994186
P68104	EEF1A1	-0.0698243	0.693839	0.959828	0.0521008	0.76922	0.942454	0.0569549	0.749015	0.919765
P08670	VIM	0.0701299	0.692562	0.959828	0.0365164	0.837319	0.967266	0.0356734	0.841252	0.946608
P68366	TUBA4A	0.0701299	0.692562	0.959828	-0.0197097	0.912086	0.988186	-0.0548114	0.758174	0.926368
P38159	RBMX	-0.0698243	0.693839	0.959828	-0.0493506	0.781129	0.948867	-0.287377	0.0993575	0.414922
Q9C0E8	LNPK	-0.0698243	0.693839	0.959828	-0.165164	0.349146	0.785291	-0.266861	0.127092	0.447047
P23786	CPT2	0.0695187	0.695116	0.960848	0.223835	0.202418	0.627353	0.33438	0.0532517	0.292391
O95178	NDUFB2	-0.0676853	0.702799	0.961569	0.0554622	0.754737	0.940524	-0.0229657	0.897421	0.975267
Q9Y3F4	STRAP	0.0670741	0.705367	0.961569	0.169748	0.335781	0.772775	0.079155	0.656331	0.885068
P61254	RPL26	0.0679908	0.701517	0.961569	0.153858	0.38348	0.804706	0.150655	0.395063	0.758277
P61978	HNRNPK	0.0673797	0.704082	0.961569	0.130023	0.462081	0.843986	0.180663	0.306554	0.693841
Q5SSJ5	HP1BP3	0.0679908	0.701517	0.961569	0.114744	0.516694	0.87308	0.217102	0.21745	0.587909
P21399	ACO1	0.0679908	0.701517	0.961569	0.108021	0.541705	0.885747	-0.0203629	0.908996	0.978284
P11182	DBT	0.0670741	0.705367	0.961569	0.060657	0.732517	0.935497	0.264871	0.13006	0.448404
Q8WUY1	THEM6	-0.068602	0.698954	0.961569	0.0352941	0.842717	0.970352	-0.0180663	0.919224	0.982161
P51858	HDGF	0.068602	0.698954	0.961569	0.0423224	0.811783	0.959247	-0.152492	0.389256	0.758277
Q8WX93	PALLD	-0.0676853	0.702799	0.961569	-0.0255157	0.886139	0.980599	-0.102274	0.564912	0.842397
Q9H6F2	TMEM38A	-0.0676853	0.702799	0.961569	-0.044767	0.801086	0.953904	-0.0990586	0.577271	0.849383
Q6IBS0	TWF2	-0.0682964	0.700235	0.961569	-0.0521008	0.76922	0.942454	0.038123	0.830503	0.94398
Q9H0N5	PCBD2	-0.0673797	0.704082	0.961569	-0.0716578	0.686191	0.927879	-0.218786	0.213815	0.584298
Q6XQN6	NAPRT	-0.0670741	0.705367	0.961569	-0.0719633	0.684919	0.927879	-0.12279	0.489047	0.809466
Q5VST9	OBSCN	-0.0692131	0.696395	0.961569	-0.0759358	0.668467	0.924012	-0.13167	0.457915	0.799407
Q13326	SGCG	-0.0670741	0.705367	0.961569	-0.0731856	0.679841	0.927879	-0.0546583	0.758829	0.926532
Q0ZGT2	NEXN	-0.0689076	0.697674	0.961569	-0.196944	0.263136	0.693509	-0.194902	0.269337	0.654655
Q9NVH1	DNAJC11	-0.0673797	0.704082	0.961569	-0.22139	0.20749	0.633147	-0.135651	0.444312	0.794403
Q7L7L0	H2AC25	0.0667685	0.706652	0.961846	0.156303	0.375892	0.802863	0.125393	0.479811	0.808318
Q15124	PGM5	-0.0667685	0.706652	0.961846	-0.0796028	0.653416	0.91674	0.0440941	0.804433	0.941824
Q96RQ3	MCCC1	0.0609626	0.731216	0.96293	0.196639	0.263889	0.694395	0.176683	0.317511	0.702622
Q9BW72	HIGD2A	0.0579068	0.744255	0.96293	0.157219	0.37307	0.802863	0.121565	0.493424	0.812219
Q7L0Y3	TRMT10C	-0.0612681	0.729917	0.96293	0.153858	0.38348	0.804706	0.181582	0.304059	0.689071
Q12849	GRSF1	0.0600458	0.73512	0.96293	0.146218	0.407767	0.821537	0.0975276	0.583199	0.849722
Q04323	UBXN1	0.0582124	0.742947	0.96293	0.140413	0.426802	0.835441	0.192759	0.274742	0.660536
Q9Y371	SH3GLB1	0.0582124	0.742947	0.96293	0.131551	0.456797	0.843986	0.122024	0.49178	0.811574
Q9Y2J8	PADI2	-0.0631016	0.722134	0.96293	0.12055	0.495569	0.859276	0.17653	0.317938	0.702622
Q14697	GANAB	0.0603514	0.733818	0.96293	0.122689	0.487899	0.85706	0.20715	0.239792	0.618245
P55083	MFAP4	0.0646295	0.715669	0.96293	0.113522	0.521198	0.87308	-0.0930875	0.600539	0.860362
P04083	ANXA1	0.0637128	0.719545	0.96293	0.105882	0.549783	0.887535	-0.0306209	0.863508	0.958316
P78385	KRT83	0.0615737	0.728617	0.96293	0.104049	0.556753	0.889904	0.119881	0.499476	0.812219
P35573	AGL	0.060657	0.732517	0.96293	0.100382	0.570815	0.901664	0.14744	0.405342	0.763073
Q8N465	D2HGDH	0.0640183	0.718253	0.96293	0.0875477	0.621274	0.908173	0.38567	0.0242808	0.197435
P31151	S100A7	0.0591291	0.739031	0.96293	0.0878533	0.620051	0.908173	0.0399603	0.822461	0.94398
P05787	KRT8	0.0631016	0.722134	0.96293	0.0799083	0.652168	0.916435	0.145296	0.412279	0.768004
Q9NQC3	RTN4	0.0603514	0.733818	0.96293	0.0829641	0.639737	0.913699	0.223839	0.203162	0.566493
Q07021	C1QBP	0.0612681	0.729917	0.96293	0.0832697	0.638499	0.913699	0.0554238	0.755554	0.924436
P51116	FXR2	-0.0588235	0.740335	0.96293	0.0774637	0.66218	0.921767	0.105948	0.550938	0.837158
P02766	TTR	-0.0582124	0.742947	0.96293	0.0682964	0.700235	0.927879	-0.162444	0.358676	0.735216
O43674	NDUFB5	0.0649351	0.714378	0.96293	0.0716578	0.686191	0.927879	0.114522	0.518977	0.819947
Q9Y623	MYH4	0.0661574	0.709224	0.96293	0.0664629	0.707937	0.928006	-0.0506776	0.775929	0.931429
P27169	PON1	0.0631016	0.722134	0.96293	0.0594347	0.737726	0.935755	-0.168262	0.341486	0.724944
P46734	MAP2K3	0.0655462	0.7118	0.96293	0.0569901	0.74818	0.93998	0.092322	0.603551	0.86138
P62937	PPIA	0.0618793	0.727319	0.96293	0.042628	0.810444	0.959247	0.0891068	0.616271	0.868559
P53814	SMTN	-0.058518	0.741641	0.96293	0.0438503	0.805093	0.957394	-0.251857	0.150742	0.483963
Q96MG2	JSRP1	-0.0582124	0.742947	0.96293	0.0322383	0.856243	0.975821	-0.0364389	0.83789	0.944935
P13805	TNNT1	-0.0631016	0.722134	0.96293	0.0282659	0.873888	0.98052	0.068897	0.698631	0.892457
P13639	EEF2	0.0618793	0.727319	0.96293	0.0307105	0.863022	0.976043	0.114828	0.517853	0.819947
P84103	SRSF3	0.0594347	0.737726	0.96293	0.023071	0.897051	0.981402	0.213887	0.224506	0.597899
P52179	MYOM1	0.0609626	0.731216	0.96293	0.0249045	0.888865	0.980599	0.0950779	0.592738	0.854523
P08134	RHOC	0.0621849	0.726022	0.96293	0.00962567	0.957353	0.997455	0.191993	0.276689	0.663382
P63244	RACK1	-0.0624905	0.724725	0.96293	0.0154316	0.931265	0.99443	0.011789	0.947241	0.985969
Q15181	PPA1	0.0618793	0.727319	0.96293	0.0163484	0.927152	0.993562	0.188165	0.286559	0.673433
P28072	PSMB6	0.0579068	0.744255	0.96293	0.0178762	0.9203	0.99105	0.115135	0.51673	0.819947
P61077	UBE2D3	0.0579068	0.744255	0.96293	0.0126814	0.943615	0.99744	0.175152	0.32179	0.706747
P13645	KRT10	-0.0649351	0.714378	0.96293	0.0065699	0.971103	0.997455	0.213887	0.224506	0.597899
P17661	DES	0.0661574	0.709224	0.96293	0.0175707	0.92167	0.991325	0.017607	0.921271	0.983758
Q5JWF2	GNAS	-0.0637128	0.719545	0.96293	0.0025974	0.98899	0.998678	-0.195208	0.268571	0.654655
Q9Y5Y2	NUBP2	-0.058518	0.741641	0.96293	0.0025974	0.98899	0.998678	-0.0130139	0.941768	0.985969
Q5VWP3		0.0637128	0.719545	0.96293	0.0025974	0.98899	0.998678	0.10258	0.563742	0.842397
P02511	CRYAB	-0.0579068	0.744255	0.96293	-0.0139037	0.938124	0.99744	0.144378	0.415272	0.769551
P23381	WARS1	0.0634072	0.720839	0.96293	-0.00748663	0.966977	0.997455	-0.0676722	0.703745	0.894259
Q96CT7	CCDC124	0.0649351	0.714378	0.96293	-0.00962567	0.957353	0.997455	0.068897	0.698631	0.892457
P04264	KRT1	-0.0652406	0.713089	0.96293	-0.0224599	0.899783	0.981402	0.238843	0.173712	0.525381
P10636	MAPT	-0.0615737	0.728617	0.96293	-0.0224599	0.899783	0.981402	0.162903	0.357301	0.733993
P02765	AHSG	-0.0631016	0.722134	0.96293	-0.010848	0.951856	0.997455	0.0313864	0.860129	0.958316
P51668	UBE2D1	-0.058518	0.741641	0.96293	-0.0355997	0.841367	0.970053	-0.177601	0.314961	0.702622
P20807	CAPN3	0.0600458	0.73512	0.96293	-0.0337662	0.849475	0.972468	0.111001	0.531993	0.825122
P09874	PARP1	-0.0643239	0.71696	0.96293	-0.0273491	0.877968	0.980599	-0.0310802	0.86148	0.958316
Q6ZVM7	TOM1L2	-0.0588235	0.740335	0.96293	-0.0371276	0.834623	0.965405	-0.0159229	0.928781	0.98586
Q13554	CAMK2B	-0.0594347	0.737726	0.96293	-0.0539343	0.76131	0.940524	-0.0802268	0.651969	0.882859
P41567	EIF1	-0.0618793	0.727319	0.96293	-0.0676853	0.702799	0.928006	0.0920158	0.604758	0.86138
P05976	MYL1	-0.0582124	0.742947	0.96293	-0.0716578	0.686191	0.927879	-0.0120953	0.945872	0.985969
P15259	PGAM2	0.0646295	0.715669	0.96293	-0.0692131	0.696395	0.927879	-0.308352	0.076021	0.349461
Q5BKX8	CAVIN4	0.0618793	0.727319	0.96293	-0.0637128	0.719545	0.930864	-0.232413	0.185937	0.543136
P50395	GDI2	-0.0597403	0.736423	0.96293	-0.0725745	0.682378	0.927879	0.00474624	0.978747	0.989875
Q6EEV6		0.0615737	0.728617	0.96293	-0.0838808	0.636027	0.913699	0.0471562	0.791142	0.937669
P81605	DCD	0.0640183	0.718253	0.96293	-0.0951872	0.591012	0.90405	0.0874227	0.622979	0.869921
Q8NCA5	FAM98A	-0.0612681	0.729917	0.96293	-0.104354	0.555588	0.889641	0.133507	0.451609	0.799407
Q6UW68	TMEM205	-0.0624905	0.724725	0.96293	-0.108633	0.539407	0.884429	-0.0698157	0.694804	0.892457
Q9UMS6	SYNPO2	-0.0579068	0.744255	0.96293	-0.109244	0.537114	0.883928	0.0474624	0.789816	0.936722
P08397	HMBS	-0.0652406	0.713089	0.96293	-0.114133	0.518943	0.87308	-0.122484	0.490139	0.809617
P06703	S100A6	-0.0643239	0.71696	0.96293	-0.109549	0.53597	0.883928	-0.283856	0.103758	0.422046
Q711Q0	CEFIP	-0.0594347	0.737726	0.96293	-0.129106	0.465268	0.846331	-0.0800737	0.652591	0.882859
P24310	COX7A1	-0.0594347	0.737726	0.96293	-0.143774	0.415721	0.826333	-0.0901786	0.612019	0.868559
O14983	ATP2A1	-0.0615737	0.728617	0.96293	-0.134607	0.446327	0.842188	-0.181888	0.30323	0.688949
A8MU46	SMTNL1	-0.0649351	0.714378	0.96293	-0.140107	0.427817	0.835441	-0.0754805	0.671371	0.889992
Q9Y608	LRRFIP2	-0.062796	0.723429	0.96293	-0.196944	0.263136	0.693509	-0.297788	0.0871751	0.378072
O43598	DNPH1	0.0576012	0.745562	0.963221	0.0817418	0.644698	0.915215	0.0788488	0.657579	0.885068
P43490	NAMPT	0.0576012	0.745562	0.963221	0.0313216	0.860309	0.976043	-0.0538928	0.762109	0.927989
P62753	RPS6	0.0566845	0.74949	0.963982	0.240642	0.169891	0.588009	0.0613949	0.73015	0.912175
Q03013	GSTM4	0.0560733	0.752112	0.963982	0.127578	0.470605	0.847374	-0.0105642	0.952716	0.985969
P01889	HLA-B	0.0566845	0.74949	0.963982	0.115966	0.512209	0.870316	0.271914	0.119783	0.443928
P23396	RPS3	0.0560733	0.752112	0.963982	0.0832697	0.638499	0.913699	0.114981	0.517291	0.819947
Q6DKJ4	NXN	0.0560733	0.752112	0.963982	0.0747135	0.673513	0.925951	-0.174998	0.32222	0.706818
Q8N3L3	TXLNB	0.0560733	0.752112	0.963982	0.0597403	0.736423	0.935755	-0.14744	0.405342	0.763073
P62249	RPS16	0.0569901	0.74818	0.963982	0.0576012	0.745562	0.939345	0.0823702	0.643278	0.879291
Q9UKG1	APPL1	0.0563789	0.750801	0.963982	-0.0239878	0.892957	0.980599	0.0428693	0.809765	0.942166
P34897	SHMT2	0.0560733	0.752112	0.963982	-0.0374332	0.833275	0.965405	0.111001	0.531993	0.825122
P32969	RPL9; RPL9P7; RPL9P8; RPL9P9	-0.0569901	0.74818	0.963982	-0.0508785	0.774507	0.945674	-0.0430224	0.809098	0.942166
Q0VDG4	SCRN3	0.0563789	0.750801	0.963982	-0.0854087	0.629862	0.913371	-0.0350609	0.843943	0.94724
Q16586	SGCA	0.0557678	0.753424	0.964968	0.0829641	0.639737	0.913699	0.266249	0.128	0.447047
Q9UBY9	HSPB7	0.0554622	0.754737	0.965954	0.0722689	0.683648	0.927879	0.299779	0.0849828	0.372375
P25787	PSMA2	0.0551566	0.75605	0.966939	0.0655462	0.7118	0.928006	-0.0961496	0.588556	0.854031
P05155	SERPING1	-0.054851	0.757364	0.967924	-0.0719633	0.684919	0.927879	-0.232719	0.185342	0.543136
P45974	USP5	-0.0545455	0.758679	0.968213	0.0618793	0.727319	0.930864	-0.226901	0.196888	0.559495
P63151	PPP2R2A	-0.0545455	0.758679	0.968213	-0.106188	0.548625	0.887535	-0.312946	0.0715319	0.340524
Q9Y320	TMX2	0.0542399	0.759994	0.969197	0.0325439	0.854889	0.975821	0.201179	0.253911	0.64163
Q9NPC6	MYOZ2	0.0530176	0.765262	0.971736	0.180138	0.306684	0.742292	0.294114	0.0913361	0.390411
Q9NZL9	MAT2B	0.0533231	0.763944	0.971736	0.164859	0.350048	0.785291	0.163822	0.354559	0.732773
Q16629	SRSF7	-0.0530176	0.765262	0.971736	0.134912	0.445287	0.842188	-0.0427162	0.810432	0.942326
P61224	RAP1B	0.0533231	0.763944	0.971736	0.0517953	0.770541	0.943422	-0.0898723	0.613232	0.868559
Q92667	AKAP1	0.0530176	0.765262	0.971736	0.0294882	0.868452	0.978452	0.10013	0.573138	0.848264
P17980	PSMC3	-0.0533231	0.763944	0.971736	-0.0808251	0.648428	0.916246	-0.0848199	0.633403	0.878273
Q5XPI4	RNF123	0.052712	0.766581	0.972716	0.0200153	0.910718	0.987305	0.0721122	0.685269	0.8905
Q9UIJ7	AK3	0.0517953	0.770541	0.972883	0.128495	0.467399	0.847162	0.179285	0.310319	0.700581
P62266	RPS23	0.0521008	0.76922	0.972883	0.0918258	0.604247	0.907135	0.0373575	0.833859	0.94398
P10916	MYL2	-0.0521008	0.76922	0.972883	0.0126814	0.943615	0.99744	0.228738	0.193189	0.556056
P62854	RPS26	-0.0517953	0.770541	0.972883	-0.0065699	0.971103	0.997455	-0.163056	0.356843	0.7339
Q92526	CCT6B	-0.0524064	0.7679	0.972883	-0.0151261	0.932637	0.99497	0.00704281	0.968467	0.989051
Q9BX46	RBM24	-0.0517953	0.770541	0.972883	-0.0258212	0.884776	0.980599	-0.0159229	0.928781	0.98586
P02679	FGG	-0.0517953	0.770541	0.972883	-0.124217	0.48246	0.856167	-0.267933	0.125514	0.447047
Q9Y276	BCS1L	0.0508785	0.774507	0.973056	0.0780749	0.659671	0.921158	0.219552	0.212177	0.582504
P20618	PSMB1	0.0511841	0.773184	0.973056	0.0511841	0.773184	0.944708	0.130139	0.463206	0.799407
P35908	KRT2	-0.0511841	0.773184	0.973056	0.0313216	0.860309	0.976043	0.22537	0.200008	0.562102
O14732	IMPA2	-0.0511841	0.773184	0.973056	0.00229183	0.990366	0.998678	-0.0987524	0.578455	0.849383
Q13404	UBE2V1	0.0508785	0.774507	0.973056	-0.0160428	0.928523	0.993562	0.0124015	0.944504	0.985969
P78371	CCT2	-0.0514897	0.771862	0.973056	-0.0832697	0.638499	0.913699	-0.0982931	0.580232	0.849383
Q9H4G4	GLIPR2	-0.0508785	0.774507	0.973056	-0.144691	0.412728	0.824066	-0.0584859	0.742493	0.917288
Q93100	PHKB	0.0502674	0.777154	0.975005	0.116578	0.509974	0.869246	-0.103499	0.560237	0.841774
P33176	KIF5B	0.0502674	0.777154	0.975005	0.00779221	0.965602	0.997455	-0.00903317	0.959562	0.987311
Q9NZQ9	TMOD4	0.0499618	0.778478	0.975291	0.0145149	0.93538	0.995836	-0.00658349	0.970523	0.989051
Q9BYX7	POTEKP	0.0499618	0.778478	0.975291	-0.0591291	0.739031	0.935755	0.205007	0.244798	0.626613
Q9H2K0	MTIF3	0.0496562	0.779803	0.976263	0.0148205	0.934008	0.99497	-0.0419506	0.813769	0.94251
P02100	HBE1	-0.0493506	0.781129	0.977235	-0.038961	0.826545	0.964212	-0.0347547	0.84529	0.948153
P52597	HNRNPF	0.0490451	0.782455	0.978207	0.172498	0.327917	0.763567	-0.0174539	0.921953	0.983896
O75764	TCEA3	0.0481283	0.786438	0.978227	0.199083	0.257905	0.689944	0.215877	0.22012	0.591531
P62750	RPL23A	0.0462949	0.794419	0.978227	0.153552	0.384434	0.804706	0.0226595	0.898782	0.975554
P06727	APOA4	0.0475172	0.789096	0.978227	0.134301	0.447368	0.842188	0.0843606	0.63525	0.879113
Q9NTX5	ECHDC1	0.0475172	0.789096	0.978227	0.124523	0.481375	0.856167	0.123708	0.485777	0.809466
O14737	PDCD5	0.0484339	0.78511	0.978227	0.113827	0.52007	0.87308	0.271301	0.120651	0.443928
Q8TB45	DEPTOR	0.0453782	0.798418	0.978227	0.0957983	0.588619	0.902719	0.00260278	0.988344	0.994186
P07237	P4HB	-0.046906	0.791757	0.978227	0.0722689	0.683648	0.927879	0.0168415	0.924684	0.985038
Q13200	PSMD2	0.0462949	0.794419	0.978227	0.0576012	0.745562	0.939345	-0.0537397	0.762766	0.928153
Q8TAT6	NPLOC4	-0.0453782	0.798418	0.978227	0.0576012	0.745562	0.939345	0.0587921	0.74119	0.917288
P08779	KRT16	-0.0466005	0.793088	0.978227	0.0576012	0.745562	0.939345	0.0440941	0.804433	0.941824
Q96HC4	PDLIM5	0.0481283	0.786438	0.978227	0.0420168	0.813122	0.959247	0.22782	0.195032	0.556922
Q15019	SEPTIN2	-0.0453782	0.798418	0.978227	0.0245989	0.890229	0.980599	0.182654	0.301165	0.688949
P47897	QARS1	0.0466005	0.793088	0.978227	0.0282659	0.873888	0.98052	-0.00229657	0.989715	0.994186
P60891	PRPS1	0.0459893	0.795752	0.978227	0.0279603	0.875247	0.98052	-0.0998241	0.574318	0.849303
Q9BSH5	HDHD3	0.0456837	0.797084	0.978227	0.0114591	0.949109	0.997455	0.0886475	0.618097	0.868559
Q6PI48	DARS2	0.0466005	0.793088	0.978227	0.0160428	0.928523	0.993562	-0.0883413	0.619316	0.868899
Q9Y5Z4	HEBP2	0.0472116	0.790426	0.978227	0.00870894	0.961477	0.997455	0.0477686	0.788491	0.93656
P51553	IDH3G	0.0481283	0.786438	0.978227	0.000458365	0.998624	0.999185	0.0413382	0.816442	0.94398
Q99733	NAP1L4	-0.0472116	0.790426	0.978227	-0.00473644	0.979357	0.997555	-0.106408	0.549203	0.8365
Q14157	UBAP2L	-0.0453782	0.798418	0.978227	-0.00748663	0.966977	0.997455	0.107786	0.544013	0.831442
P14649	MYL6B	0.0466005	0.793088	0.978227	-0.00412529	0.982109	0.997814	0.147287	0.405835	0.763194
Q9BYV2	TRIM54	-0.0478228	0.787767	0.978227	-0.0148205	0.934008	0.99497	0.0522086	0.769339	0.929793
Q92629	SGCD	0.0456837	0.797084	0.978227	-0.0261268	0.883414	0.980599	0.0786957	0.658204	0.885068
Q96PU8	QKI	-0.0481283	0.786438	0.978227	-0.0352941	0.842717	0.970352	-0.00382761	0.98286	0.99178
Q7Z695	ADCK2	0.0487395	0.783782	0.978227	-0.0591291	0.739031	0.935755	-0.123096	0.487956	0.809466
P42677	RPS27	-0.0453782	0.798418	0.978227	-0.105271	0.552102	0.889641	-0.108704	0.540565	0.830454
P16152	CBR1	0.0478228	0.787767	0.978227	-0.106494	0.547469	0.887535	0.105948	0.550938	0.837158
Q14258	TRIM25	0.0472116	0.790426	0.978227	-0.00840336	0.962852	0.997455	-0.101355	0.568431	0.845518
P50461	CSRP3	-0.0456837	0.797084	0.978227	-0.160886	0.361909	0.795842	-0.0888006	0.617488	0.868559
Q96BQ5	CCDC127	-0.044767	0.801086	0.979473	0.12055	0.495569	0.859276	0.160607	0.364211	0.738804
Q9NY65	TUBA8	-0.044767	0.801086	0.979473	0.0878533	0.620051	0.908173	-0.0266402	0.881117	0.967
Q12846	STX4	-0.044767	0.801086	0.979473	0.010848	0.951856	0.997455	0.0499121	0.779229	0.932873
P54619	PRKAG1	-0.0444614	0.802421	0.979758	-0.0383499	0.829236	0.965405	-0.0719591	0.685903	0.890673
P01008	SERPINC1	-0.0444614	0.802421	0.979758	-0.0551566	0.75605	0.940524	-0.149583	0.398472	0.758519
Q9Y6B6	SAR1B	0.0441558	0.803757	0.980044	0.0976318	0.581468	0.901664	0.236853	0.177433	0.53051
Q9BT78	COPS4	0.0441558	0.803757	0.980044	0.0359053	0.840017	0.969754	0.149736	0.397984	0.758519
A1L0T0	ILVBL	-0.0432391	0.807767	0.982913	0.100993	0.56846	0.901328	-0.10503	0.554417	0.837984
P31942	HNRNPH3	-0.0432391	0.807767	0.982913	0.044767	0.801086	0.953904	-0.130292	0.462675	0.799407
Q9BTZ2	DHRS4	-0.0432391	0.807767	0.982913	-0.0884645	0.617608	0.908173	-0.00535866	0.976005	0.989051
P41091	EIF2S3	0.0398778	0.822513	0.983276	0.195722	0.266156	0.695289	0.188472	0.285761	0.672447
Q9Y3D9	MRPS23	0.042628	0.810444	0.983276	0.184416	0.295186	0.727334	0.155095	0.381116	0.754178
Q96L96	ALPK3	0.0414057	0.815802	0.983276	0.158747	0.368395	0.799237	0.065988	0.710797	0.899366
Q92552	MRPS27	0.0392666	0.8252	0.983276	0.145913	0.408756	0.822599	0.261656	0.134963	0.458203
Q99627	COPS8	0.0414057	0.815802	0.983276	0.116272	0.511091	0.869246	0.202404	0.250971	0.637824
P19237	TNNI1	0.0420168	0.813122	0.983276	0.0893812	0.613952	0.908173	0.18939	0.283376	0.672169
P46776	RPL27A	0.0404889	0.819827	0.983276	0.0594347	0.737726	0.935755	0.124015	0.484689	0.809466
Q8N335	GPD1L	0.0392666	0.8252	0.983276	0.0401833	0.82117	0.962359	0.238078	0.175136	0.525381
O60936	NOL3	0.0401833	0.82117	0.983276	0.0334607	0.850828	0.97339	0.101508	0.567844	0.845351
P07858	CTSB	0.0411001	0.817143	0.983276	0.0307105	0.863022	0.976043	-0.0935469	0.598735	0.860362
O94760	DDAH1	-0.0411001	0.817143	0.983276	0.0221543	0.901149	0.981402	-0.0159229	0.928781	0.98586
P0CG38	POTEI	0.0407945	0.818485	0.983276	0.0218487	0.902515	0.981402	0.0978338	0.582011	0.849383
O95817	BAG3	-0.0395722	0.823856	0.983276	0.00748663	0.966977	0.997455	0.0831358	0.640186	0.879291
Q86VU5	COMTD1	0.0404889	0.819827	0.983276	0.0132926	0.94087	0.99744	0.00520555	0.976691	0.989051
O95425	SVIL	-0.0392666	0.8252	0.983276	0.00962567	0.957353	0.997455	0.114675	0.518415	0.819947
Q07507	DPT	-0.0404889	0.819827	0.983276	-0.0013751	0.994495	0.998678	-0.189237	0.283773	0.672213
O00299	CLIC1	0.0407945	0.818485	0.983276	-0.0065699	0.971103	0.997455	-0.101049	0.569606	0.845851
P62987	UBA52	-0.0407945	0.818485	0.983276	-0.00901451	0.960102	0.997455	-0.149124	0.399939	0.758519
P11047	LAMC1	-0.0423224	0.811783	0.983276	-0.0386555	0.82789	0.965148	-0.0837482	0.637716	0.879113
P52789	HK2	-0.0411001	0.817143	0.983276	-0.044767	0.801086	0.953904	-0.00520555	0.976691	0.989051
A5D6W6	FITM1	-0.0392666	0.8252	0.983276	-0.0380443	0.830582	0.965405	0.108704	0.540565	0.830454
Q8TD30	GPT2	-0.0414057	0.815802	0.983276	-0.0533231	0.763944	0.940524	0.0722653	0.684635	0.8905
P30153	PPP2R1A	-0.042628	0.810444	0.983276	-0.0569901	0.74818	0.93998	0.111001	0.531993	0.825122
Q09666	AHNAK	0.0398778	0.822513	0.983276	-0.0545455	0.758679	0.940524	-0.0675191	0.704385	0.894433
P62942	FKBP1A	0.0395722	0.823856	0.983276	-0.0652406	0.713089	0.928006	-0.150502	0.395549	0.758277
Q9UG63	ABCF2	-0.0392666	0.8252	0.983276	-0.0713522	0.687463	0.927879	0.15831	0.3712	0.743333
P13716	ALAD	-0.0398778	0.822513	0.983276	-0.0811306	0.647184	0.915215	-0.177907	0.314114	0.702622
P02649	APOE	-0.0429335	0.809105	0.983276	-0.0921314	0.603038	0.907135	-0.201945	0.252071	0.638794
Q96A32	MYL11	-0.0411001	0.817143	0.983276	-0.122383	0.488991	0.85706	-0.0973745	0.583793	0.849892
O15061		-0.0420168	0.813122	0.983276	-0.149885	0.396	0.81632	-0.126771	0.474959	0.808318
Q562R1	ACTBL2	-0.0398778	0.822513	0.983276	-0.171276	0.331398	0.765659	0.141775	0.423819	0.774897
Q13616	CUL1	0.0386555	0.82789	0.984503	0.114133	0.518943	0.87308	-0.0208222	0.906952	0.978142
Q15836	VAMP3	0.0386555	0.82789	0.984503	0.0771581	0.663435	0.922072	0.158769	0.369796	0.742513
P0C7P4	UQCRFS1P1	0.0386555	0.82789	0.984503	-0.000763942	0.997247	0.999185	0.0979869	0.581418	0.849383
P08237	PFKM	-0.0383499	0.829236	0.985444	-0.00993125	0.955979	0.997455	-0.102733	0.563157	0.842397
O00571	DDX3X	-0.0380443	0.830582	0.986385	-0.0279603	0.875247	0.98052	0.0405727	0.819785	0.94398
Q9UQM7	CAMK2A	0.0374332	0.833275	0.987204	-0.0652406	0.713089	0.928006	-0.12478	0.481976	0.809466
P07305	H1-0	0.0334607	0.850828	0.987204	0.201222	0.252744	0.68751	0.10457	0.55616	0.838481
Q14112	NID2	0.0340718	0.848122	0.987204	0.155997	0.376836	0.802863	0.226595	0.197509	0.559495
P16401	H1-5	0.0325439	0.854889	0.987204	0.153247	0.38539	0.804706	0.271148	0.120869	0.443928
P61163	ACTR1A	0.0349885	0.844068	0.987204	0.135829	0.442176	0.842188	0.38812	0.0233171	0.197435
Q9Y285	FARSA	0.0325439	0.854889	0.987204	0.14194	0.421745	0.834576	0.0895661	0.614447	0.868559
P06748	NPM1	-0.0343774	0.84677	0.987204	0.138579	0.432915	0.837126	-0.00704281	0.968467	0.989051
P11217	PYGM	0.0328495	0.853534	0.987204	0.096715	0.585039	0.901664	-0.0319988	0.857427	0.958142
Q92905	COPS5	0.0328495	0.853534	0.987204	0.0847976	0.632325	0.913371	0.0858916	0.629102	0.875037
Q8NE86	MCU	0.0328495	0.853534	0.987204	0.0762414	0.667208	0.924012	0.261043	0.135912	0.459671
P61201	COPS2	-0.0322383	0.856243	0.987204	0.0841864	0.634792	0.913699	0.0163822	0.926732	0.98586
O75112	LDB3	0.0328495	0.853534	0.987204	0.0719633	0.684919	0.927879	0.230116	0.190447	0.551799
P07355	ANXA2	0.0328495	0.853534	0.987204	0.0695187	0.695116	0.927879	0.00979869	0.956139	0.987215
Q12979	ABR	-0.0365164	0.837319	0.987204	0.0667685	0.706652	0.928006	0.076246	0.668227	0.887146
P02790	HPX	0.0365164	0.837319	0.987204	0.0679908	0.701517	0.927879	-0.233331	0.184155	0.542402
Q15404	RSU1	0.0359053	0.840017	0.987204	0.0603514	0.733818	0.935755	0.0920158	0.604758	0.86138
Q14240	EIF4A2	-0.0328495	0.853534	0.987204	0.0618793	0.727319	0.930864	-0.120187	0.498373	0.812219
P59998	ARPC4	-0.0359053	0.840017	0.987204	0.0398778	0.822513	0.963298	0.0136263	0.939033	0.985969
Q9BTV4	TMEM43	0.0349885	0.844068	0.987204	0.0371276	0.834623	0.965405	0.122637	0.489593	0.809466
A6NHZ5	LRRC14B	0.0352941	0.842717	0.987204	0.0414057	0.815802	0.959863	0.0444003	0.803102	0.941824
P30050	RPL12	0.0325439	0.854889	0.987204	0.0126814	0.943615	0.99744	-0.0613949	0.73015	0.912175
Q9Y3D2	MSRB2	0.0365164	0.837319	0.987204	0.00565317	0.97523	0.997555	-0.0211284	0.905589	0.978142
P14621	ACYP2	0.0334607	0.850828	0.987204	0.00840336	0.962852	0.997455	0.0496059	0.780551	0.933198
P78417	GSTO1	0.0325439	0.854889	0.987204	0.0025974	0.98899	0.998678	0.227054	0.196578	0.559495
P68133	ACTA1	0.0331551	0.852181	0.987204	-0.0181818	0.918931	0.99105	0.144837	0.413774	0.769303
Q9NWV4	CZIB	-0.0340718	0.848122	0.987204	-0.0239878	0.892957	0.980599	0.0886475	0.618097	0.868559
Q00872	MYBPC1	-0.0349885	0.844068	0.987204	-0.0331551	0.852181	0.974312	-0.00214346	0.990401	0.994313
Q05086	UBE3A	-0.0377387	0.831928	0.987204	-0.0475172	0.789096	0.95173	0.0401134	0.821792	0.94398
P26599	PTBP1	-0.0362108	0.838668	0.987204	-0.0582124	0.742947	0.939345	-0.13167	0.457915	0.799407
P29692	EEF1D	0.0325439	0.854889	0.987204	-0.0566845	0.74949	0.940524	-0.0215877	0.903546	0.977148
P43686	PSMC4	0.0355997	0.841367	0.987204	-0.068602	0.698954	0.927879	0.0411851	0.81711	0.94398
Q14204	DYNC1H1	-0.036822	0.83597	0.987204	-0.0689076	0.697674	0.927879	-0.123708	0.485777	0.809466
Q00688	FKBP3	-0.0355997	0.841367	0.987204	-0.0847976	0.632325	0.913371	-0.0842075	0.635866	0.879113
Q13247	SRSF6	0.0322383	0.856243	0.987204	-0.0826585	0.640976	0.913699	-0.0350609	0.843943	0.94724
Q86VF2	IGFN1	0.0362108	0.838668	0.987204	-0.100382	0.570815	0.901664	-0.191534	0.277862	0.663511
P36405	ARL3	-0.0365164	0.837319	0.987204	-0.127273	0.471676	0.848444	0.0448596	0.801105	0.941824
Q14195	DPYSL3	-0.0328495	0.853534	0.987204	-0.133079	0.451545	0.843986	-0.142234	0.422304	0.772921
P26440	IVD	-0.0322383	0.856243	0.987204	-0.141024	0.424775	0.835441	0.277425	0.112172	0.431934
P48637	GSS	-0.0322383	0.856243	0.987204	-0.159053	0.367464	0.799237	-0.0506776	0.775929	0.931429
P21695	GPD1	-0.0359053	0.840017	0.987204	-0.161497	0.360069	0.795729	-0.087882	0.621146	0.869409
P09871	C1S	-0.0340718	0.848122	0.987204	-0.174637	0.321881	0.757443	-0.183879	0.297879	0.684661
O60884	DNAJA2	0.0343774	0.84677	0.987204	-0.179832	0.307516	0.742292	-0.0375106	0.833187	0.94398
P24666	ACP1	-0.0371276	0.834623	0.987204	-0.193583	0.271497	0.704014	0.0368982	0.835874	0.944139
Q6P1X6	C8orf82	-0.0355997	0.841367	0.987204	-0.206723	0.239793	0.674988	-0.144378	0.415272	0.769551
P09543	CNP	-0.0355997	0.841367	0.987204	-0.248892	0.155385	0.566033	-0.256144	0.143681	0.47236
P51665	PSMD7	0.0316272	0.858953	0.987695	0.165775	0.347345	0.785291	0.0727246	0.682735	0.8905
P62873	GNB1	0.0316272	0.858953	0.987695	0.130634	0.459964	0.843986	0.0430224	0.809098	0.942166
P11055	MYH3	0.031016	0.861665	0.987695	0.0404889	0.819827	0.962053	0.0434817	0.807098	0.942144
P51884	LUM	-0.031016	0.861665	0.987695	0.0343774	0.84677	0.972171	-0.200414	0.25576	0.644472
Q15517	CDSN	0.0319328	0.857598	0.987695	0.0126814	0.943615	0.99744	-0.00321519	0.985602	0.992857
P61106	RAB14	0.0313216	0.860309	0.987695	0.00443086	0.980733	0.997555	-0.159535	0.367463	0.740335
P69891	HBG1	-0.031016	0.861665	0.987695	-0.0300993	0.865736	0.977249	-0.0145449	0.934931	0.985969
P04196	HRG	-0.031016	0.861665	0.987695	-0.0178762	0.9203	0.99105	-0.200873	0.25465	0.642584
P0DMV9	HSPA1B	-0.0313216	0.860309	0.987695	-0.132468	0.453642	0.843986	0.0618542	0.728207	0.912175
Q96B36	AKT1S1	0.0307105	0.863022	0.988613	0.0530176	0.765262	0.940844	0.128608	0.468529	0.802226
P52564	MAP2K6	0.0282659	0.873888	0.991405	0.188083	0.285555	0.717517	0.41476	0.014729	0.157616
P04259	KRT6B	0.0255157	0.886139	0.991405	0.179221	0.309184	0.742292	0.315242	0.0693663	0.339952
P08590	MYL3	0.026738	0.880691	0.991405	0.113522	0.521198	0.87308	0.262115	0.134254	0.458203
P22102	GART	0.0258212	0.884776	0.991405	0.122383	0.488991	0.85706	-0.049759	0.77989	0.933036
P36776	LONP1	-0.0261268	0.883414	0.991405	0.106799	0.546314	0.887535	0.0819109	0.645137	0.879462
P27361	MAPK3	0.0273491	0.877968	0.991405	0.104354	0.555588	0.889641	-0.0692032	0.697354	0.892457
P49588	AARS1	0.026738	0.880691	0.991405	0.0985485	0.577907	0.901664	-0.137029	0.439655	0.791645
Q96BJ3	AIDA	0.0276547	0.876608	0.991405	0.0741024	0.676042	0.927879	0.153105	0.387332	0.758277
P62879	GNB2	0.0249045	0.888865	0.991405	0.0701299	0.692562	0.927879	0.127689	0.471738	0.805395
P61769	B2M	0.0249045	0.888865	0.991405	0.0698243	0.693839	0.927879	0.193524	0.272804	0.659399
P26678	PLN	-0.0258212	0.884776	0.991405	0.0652406	0.713089	0.928006	-0.121106	0.495071	0.812219
P13533	MYH6	0.0252101	0.887502	0.991405	0.0597403	0.736423	0.935755	0.0725715	0.683368	0.8905
P48449	LSS	0.0294882	0.868452	0.991405	0.0704354	0.691286	0.927879	0.0460845	0.795788	0.940365
Q16543	CDC37	0.0270435	0.879329	0.991405	0.0551566	0.75605	0.940524	0.125699	0.478731	0.808318
O75534	CSDE1	-0.0279603	0.875247	0.991405	0.0459893	0.795752	0.953279	0.0252622	0.887226	0.968922
P19013	KRT4	0.0291826	0.86981	0.991405	0.038961	0.826545	0.964212	0.172549	0.329146	0.712349
Q01995	TAGLN	-0.0249045	0.888865	0.991405	0.0392666	0.8252	0.964212	-0.19628	0.2659	0.652496
P21817	RYR1	-0.0252101	0.887502	0.991405	0.0401833	0.82117	0.962359	-0.0361327	0.839234	0.944935
A8MXV4	NUDT19	0.0291826	0.86981	0.991405	0.0417112	0.814462	0.959863	-0.0280181	0.875015	0.964766
P02787		-0.0255157	0.886139	0.991405	0.0371276	0.834623	0.965405	-0.150655	0.395063	0.758277
P21333	FLNA	-0.0258212	0.884776	0.991405	0.0273491	0.877968	0.980599	0.062926	0.72368	0.908558
O00303	EIF3F	-0.0276547	0.876608	0.991405	0.0157372	0.929894	0.993562	0.165047	0.350923	0.732737
Q13501	SQSTM1	0.0258212	0.884776	0.991405	0.00687548	0.969727	0.997455	0.196739	0.26476	0.652496
O00159	MYO1C	0.028877	0.871169	0.991405	0.00198625	0.991742	0.998678	-0.0388885	0.82715	0.94398
P11766	ADH5	0.0261268	0.883414	0.991405	0.00290298	0.987613	0.998678	-0.0940062	0.596933	0.859874
Q06830	PRDX1	0.0279603	0.875247	0.991405	0.00106952	0.995871	0.998678	-0.0528211	0.766708	0.929465
P32119	PRDX2	-0.0270435	0.879329	0.991405	-0.0013751	0.994495	0.998678	-0.152492	0.389256	0.758277
Q9BUB7	TMEM70	0.0249045	0.888865	0.991405	-0.00962567	0.957353	0.997455	-0.103192	0.561404	0.842106
O60925	PFDN1	-0.028877	0.871169	0.991405	-0.0377387	0.831928	0.965405	-0.0955372	0.590944	0.854353
Q9UBW8	COPS7A	-0.0258212	0.884776	0.991405	-0.046906	0.791757	0.952982	-0.158157	0.371669	0.743333
P13861	PRKAR2A	0.0294882	0.868452	0.991405	-0.0658518	0.710511	0.928006	-0.00704281	0.968467	0.989051
P05388	RPLP0	-0.0285714	0.872528	0.991405	-0.0658518	0.710511	0.928006	-0.0391948	0.82581	0.94398
P42167	TMPO	-0.0261268	0.883414	0.991405	-0.062796	0.723429	0.930864	-0.194749	0.269721	0.654655
Q9H0E2	TOLLIP	-0.0276547	0.876608	0.991405	-0.0692131	0.696395	0.927879	-0.0375106	0.833187	0.94398
P62993	GRB2	0.0273491	0.877968	0.991405	-0.0762414	0.667208	0.924012	0.133201	0.452657	0.799407
P16298	PPP3CB	-0.0297937	0.867094	0.991405	-0.0875477	0.621274	0.908173	-0.197658	0.262491	0.652496
Q9UHP9	SMPX	0.0276547	0.876608	0.991405	-0.0878533	0.620051	0.908173	-0.0372044	0.83453	0.94398
Q8IWX7	UNC45B	-0.0282659	0.873888	0.991405	-0.100382	0.570815	0.901664	0.0398072	0.823131	0.94398
P27824	CANX	0.0255157	0.886139	0.991405	-0.0961039	0.587425	0.901664	-0.114369	0.51954	0.820108
Q99584	S100A13	-0.0291826	0.86981	0.991405	-0.126967	0.472748	0.849515	0.0635384	0.721098	0.907237
Q86TC9	MYPN	-0.0264324	0.882052	0.991405	-0.128801	0.466333	0.847162	-0.0563425	0.751628	0.921534
Q8TCA0	LRRC20	-0.0297937	0.867094	0.991405	-0.148969	0.398923	0.817292	-0.130292	0.462675	0.799407
P62280	RPS11	-0.0245989	0.890229	0.992304	-0.110466	0.532543	0.882939	-0.136569	0.441204	0.79203
P05556	ITGB1	0.0242934	0.891593	0.99258	0.0319328	0.857598	0.976043	-0.000612418	0.997257	0.997818
P82909	MRPS36	0.0242934	0.891593	0.99258	-0.0013751	0.994495	0.998678	0.018985	0.915131	0.980143
Q86YB7	ECHDC2	0.0221543	0.901149	0.99275	0.199083	0.257905	0.689944	0.176989	0.31666	0.702622
P36507	MAP2K2	0.0224599	0.899783	0.99275	0.140413	0.426802	0.835441	0.233637	0.183563	0.541557
P49914	MTHFS	0.0233766	0.895686	0.99275	0.12055	0.495569	0.859276	0.164894	0.351376	0.732773
P62877	RBX1	-0.0224599	0.899783	0.99275	0.106799	0.546314	0.887535	0.16918	0.338818	0.723756
Q07020	RPL18	0.0200153	0.910718	0.99275	0.0976318	0.581468	0.901664	0.116666	0.511132	0.818455
P61020	RAB5B	0.0206264	0.907983	0.99275	0.0918258	0.604247	0.907135	0.0246498	0.889943	0.970698
Q9H0W9	C11orf54	0.0224599	0.899783	0.99275	0.0869366	0.623723	0.909511	0.279722	0.10911	0.426608
P29144	TPP2	0.0227655	0.898417	0.99275	0.0661574	0.709224	0.928006	0.0733371	0.680203	0.8905
Q9Y3I0	RTCB	-0.0200153	0.910718	0.99275	0.0569901	0.74818	0.93998	0.0737964	0.678307	0.8905
P46020	PHKA1	0.0221543	0.901149	0.99275	0.0542399	0.759994	0.940524	-0.12279	0.489047	0.809466
P49773	HINT1	-0.0203209	0.90935	0.99275	0.0487395	0.783782	0.949829	0.0407258	0.819116	0.94398
P12268	IMPDH2	0.020932	0.906615	0.99275	0.0484339	0.78511	0.950143	0.0277119	0.87637	0.964766
Q13522		-0.0218487	0.902515	0.99275	0.034683	0.845419	0.972171	0.193371	0.27319	0.659438
Q15149	PLEC	-0.0224599	0.899783	0.99275	0.0163484	0.927152	0.993562	0.213275	0.225868	0.598836
P0DP25	CALM3	-0.020932	0.906615	0.99275	0.018793	0.916192	0.990824	-0.0482279	0.786504	0.93656
D6RIA3	C4orf54	-0.0224599	0.899783	0.99275	0.0181818	0.918931	0.99105	-0.134885	0.446911	0.796647
P11310	ACADM	-0.0206264	0.907983	0.99275	0.0203209	0.90935	0.987025	-0.0281712	0.874337	0.964766
P63104	YWHAZ	-0.0206264	0.907983	0.99275	0.00962567	0.957353	0.997455	0.038123	0.830503	0.94398
P14550	AKR1A1	0.0215432	0.903881	0.99275	0.0025974	0.98899	0.998678	-0.0739495	0.677676	0.8905
P02774	GC	-0.023071	0.897051	0.99275	-0.0102368	0.954604	0.997455	-0.275282	0.115087	0.436546
Q96HN2	AHCYL2	-0.0203209	0.90935	0.99275	-0.0105424	0.95323	0.997455	-0.0508307	0.775269	0.931429
O75223	GGCT	0.023071	0.897051	0.99275	-0.0313216	0.860309	0.976043	0.0808392	0.649481	0.881332
P00450	CP	-0.0218487	0.902515	0.99275	-0.0218487	0.902515	0.981402	-0.238996	0.173428	0.525381
P54296		-0.0212376	0.905248	0.99275	-0.0264324	0.882052	0.980599	0.0543521	0.760141	0.927026
Q4G176	ACSF3	-0.0218487	0.902515	0.99275	-0.0258212	0.884776	0.980599	-0.0232719	0.896061	0.974384
P62841	RPS15	0.0200153	0.910718	0.99275	-0.0355997	0.841367	0.970053	-0.0770116	0.665089	0.886287
P00747	PLG	-0.0224599	0.899783	0.99275	-0.0459893	0.795752	0.953279	-0.0367451	0.836546	0.944299
P30043	BLVRB	-0.0227655	0.898417	0.99275	-0.070741	0.690011	0.927879	-0.226442	0.19782	0.559495
P02760	AMBP	0.0200153	0.910718	0.99275	-0.0768526	0.664692	0.922377	-0.171324	0.332643	0.7173
O00232	PSMD12	0.0221543	0.901149	0.99275	-0.0942704	0.594608	0.905658	0.00551176	0.97532	0.989051
Q9HAU6	TPT1P8	0.0227655	0.898417	0.99275	-0.104966	0.553263	0.889641	-0.0933938	0.599336	0.860362
P12081	HARS1	0.020932	0.906615	0.99275	-0.1178	0.50552	0.867232	-0.266555	0.127545	0.447047
Q16773	KYAT1	-0.0212376	0.905248	0.99275	-0.113522	0.521198	0.87308	-0.00995179	0.955454	0.987215
Q92973	TNPO1	-0.023071	0.897051	0.99275	-0.128189	0.468466	0.847162	-0.113604	0.522357	0.820913
P38606	ATP6V1A	0.0197097	0.912086	0.993024	0.0927426	0.600624	0.907135	-0.137641	0.437593	0.789532
P12955	PEPD	0.0197097	0.912086	0.993024	0.000152788	1	1	0.0595577	0.737938	0.916754
Q9UJZ1	STOML2	0.0194041	0.913455	0.993298	0.0875477	0.621274	0.908173	0.219399	0.212504	0.582504
Q13683	ITGA7	-0.0194041	0.913455	0.993298	0.0258212	0.884776	0.980599	0.0411851	0.81711	0.94398
Q13885	TUBB2A	-0.0190985	0.914823	0.994179	-0.0514897	0.771862	0.94439	-0.080533	0.650724	0.882347
Q6ZXV5	TMTC3	0.0175707	0.92167	0.995145	0.0994652	0.574356	0.901664	0.0134732	0.939716	0.985969
P07585	DCN	-0.0169595	0.924411	0.995145	0.0964095	0.586231	0.901664	-0.280028	0.108706	0.425967
P62714	PPP2CB	-0.0184874	0.917561	0.995145	0.0716578	0.686191	0.927879	0.295186	0.0901071	0.386266
P06732	CKM	-0.0172651	0.92304	0.995145	0.070741	0.690011	0.927879	0.203017	0.249509	0.635927
P51149	RAB7A	-0.0184874	0.917561	0.995145	0.0429335	0.809105	0.959247	-0.0929344	0.601141	0.860362
Q9BRF8	CPPED1	0.0172651	0.92304	0.995145	0.0255157	0.886139	0.980599	0.145449	0.411781	0.768004
Q02641	CACNB1	0.0178762	0.9203	0.995145	0.0233766	0.895686	0.981402	-0.0171477	0.923319	0.984172
P08123	COL1A2	-0.0169595	0.924411	0.995145	0.0190985	0.914823	0.990548	-0.178979	0.31116	0.700701
Q9UN86	G3BP2	0.0178762	0.9203	0.995145	0.00840336	0.962852	0.997455	-0.0428693	0.809765	0.942166
O75935	DCTN3	-0.0166539	0.925781	0.995145	-0.0172651	0.92304	0.992199	-0.048381	0.785842	0.93656
O94919	ENDOD1	-0.0181818	0.918931	0.995145	-0.0453782	0.798418	0.953279	0.082064	0.644517	0.879291
P40429	RPL13A	-0.0169595	0.924411	0.995145	-0.0536287	0.762627	0.940524	-0.0421037	0.813102	0.94251
Q13642	FHL1	0.0184874	0.917561	0.995145	-0.0560733	0.752112	0.940524	0.0480748	0.787166	0.93656
Q9HBI1	PARVB	0.0166539	0.925781	0.995145	-0.0563789	0.750801	0.940524	0.0865041	0.62665	0.873675
Q05639	EEF1A2	-0.0175707	0.92167	0.995145	-0.0692131	0.696395	0.927879	-0.0191381	0.914449	0.980003
Q14764	MVP	0.0172651	0.92304	0.995145	-0.0652406	0.713089	0.928006	-0.0453189	0.79911	0.941468
Q14847	LASP1	-0.0166539	0.925781	0.995145	-0.0851031	0.631093	0.913371	-0.0972214	0.584387	0.850061
Q8WW22	DNAJA4	0.0181818	0.918931	0.995145	-0.0783804	0.658418	0.920854	-0.162291	0.359136	0.735216
O95182	NDUFA7	0.0157372	0.929894	0.995297	0.195416	0.266915	0.69619	0.190768	0.279823	0.665515
P50995	ANXA11	0.0151261	0.932637	0.995297	0.119633	0.498874	0.860812	0.131976	0.456861	0.799407
P51991	HNRNPA3	0.0163484	0.927152	0.995297	0.0896868	0.612735	0.908173	0.253541	0.147939	0.481082
Q9HBH5	RDH14	-0.0151261	0.932637	0.995297	0.0881589	0.618829	0.908173	0.0436348	0.806432	0.941984
P50990	CCT8	-0.0154316	0.931265	0.995297	0.0511841	0.773184	0.944708	-0.0419506	0.813769	0.94251
Q8N5K1	CISD2	-0.0154316	0.931265	0.995297	0.0065699	0.971103	0.997455	-0.103346	0.56082	0.84194
Q8N3K9	CMYA5	0.0151261	0.932637	0.995297	0.00779221	0.965602	0.997455	-0.0437879	0.805765	0.941824
Q9BXI3	NT5C1A	-0.0157372	0.929894	0.995297	-0.0178762	0.9203	0.99105	-0.00857385	0.961617	0.988282
Q13424	SNTA1	0.0163484	0.927152	0.995297	-0.0713522	0.687463	0.927879	0.0200567	0.910359	0.978567
P04406	GAPDH	0.0154316	0.931265	0.995297	-0.0811306	0.647184	0.915215	-0.163975	0.354103	0.732773
P00558	PGK1	0.0151261	0.932637	0.995297	-0.123911	0.483545	0.856167	-0.124015	0.484689	0.809466
P00387	CYB5R3	-0.0157372	0.929894	0.995297	-0.159664	0.365607	0.799237	-0.0956903	0.590347	0.854353
P21291	CSRP1	0.0148205	0.934008	0.996163	0.0796028	0.653416	0.91674	0.173621	0.326105	0.709218
P46940	IQGAP1	-0.0145149	0.93538	0.996432	-0.0166539	0.925781	0.993562	-0.0108704	0.951347	0.985969
P15121	AKR1B1	0.0145149	0.93538	0.996432	-0.0814362	0.64594	0.915215	-0.00168415	0.992458	0.995255
O95260	ATE1	0.0132926	0.94087	0.996581	0.136746	0.439077	0.839912	-0.168874	0.339706	0.723756
P46783	RPS10	-0.0142093	0.936752	0.996581	0.121772	0.491179	0.857514	0.0136263	0.939033	0.985969
P02533	KRT14	0.012987	0.942242	0.996581	0.113522	0.521198	0.87308	0.354131	0.0398977	0.249922
Q9Y696	CLIC4	0.0135982	0.939497	0.996581	0.0991597	0.575539	0.901664	0.0835951	0.638333	0.879113
P09960	LTA4H	0.0142093	0.936752	0.996581	0.068602	0.698954	0.927879	0.0139325	0.937665	0.985969
Q9BSL1	UBAC1	0.0135982	0.939497	0.996581	0.0420168	0.813122	0.959247	0.0333768	0.851354	0.954354
Q7Z4H3	HDDC2	-0.012987	0.942242	0.996581	0.0340718	0.848122	0.972171	-0.0254153	0.886547	0.968922
Q92995	USP13	-0.0135982	0.939497	0.996581	0.0157372	0.929894	0.993562	0.118197	0.505565	0.816152
Q9H223	EHD4	-0.0135982	0.939497	0.996581	0.00993125	0.955979	0.997455	0.0666005	0.70823	0.897394
P35527	KRT9	0.012987	0.942242	0.996581	-0.00106952	0.995871	0.998678	0.244967	0.162611	0.505742
P35609	ACTN2	-0.012987	0.942242	0.996581	-0.0939649	0.595809	0.905936	0.10258	0.563742	0.842397
Q9UKX2	MYH2	0.0135982	0.939497	0.996581	-0.11505	0.515571	0.87308	-0.146674	0.407812	0.766101
Q6PCB7	SLC27A1	0.0117647	0.947735	0.996732	0.167609	0.341978	0.781978	-0.00581797	0.973949	0.989051
P01011	SERPINA3	0.0123759	0.944988	0.996732	0.0631016	0.722134	0.930864	-0.175152	0.32179	0.706747
P62910	RPL32	-0.0114591	0.949109	0.996732	0.0536287	0.762627	0.940524	-0.132282	0.455808	0.799407
P04275	VWF	0.0126814	0.943615	0.996732	0.0490451	0.782455	0.948867	0.0105642	0.952716	0.985969
P04632	CAPNS1	0.0114591	0.949109	0.996732	0.00412529	0.982109	0.997814	0.0220471	0.901504	0.976126
O00499	BIN1	-0.0117647	0.947735	0.996732	0.00809778	0.964227	0.997455	0.0595577	0.737938	0.916754
P98179	RBM3	-0.0123759	0.944988	0.996732	-0.0300993	0.865736	0.977249	0.10013	0.573138	0.848264
Q96MF2	STAC3	-0.0123759	0.944988	0.996732	-0.036822	0.83597	0.966336	-0.0568018	0.749668	0.919765
Q9HB71	CACYBP	-0.0120703	0.946362	0.996732	-0.0456837	0.797084	0.953279	-0.0872696	0.62359	0.870091
P17931	LGALS3	-0.0114591	0.949109	0.996732	-0.054851	0.757364	0.940524	0.0113297	0.949293	0.985969
Q9Y2K3	MYH15	0.0114591	0.949109	0.996732	-0.0615737	0.728617	0.931855	-0.0888006	0.617488	0.868559
O43583	DENR	0.0120703	0.946362	0.996732	-0.122078	0.490084	0.857514	0.0800737	0.652591	0.882859
Q06323	PSME1	0.00473644	0.979357	0.998641	0.159969	0.36468	0.799237	0.126158	0.477112	0.808318
P55769	SNU13	-0.00626432	0.972478	0.998641	0.13369	0.449454	0.843986	0.234556	0.181797	0.539869
Q15661	TPSAB1	0.00779221	0.965602	0.998641	0.125439	0.478131	0.855082	-0.067366	0.705025	0.894608
O00165	HAX1	-0.00595875	0.973854	0.998641	0.127884	0.469535	0.847162	-0.0120953	0.945872	0.985969
P02786	TFRC	-0.00809778	0.964227	0.998641	0.12055	0.495569	0.859276	0.119881	0.499476	0.812219
P18124	RPL7	-0.010848	0.951856	0.998641	0.103132	0.560253	0.893892	0.130751	0.461086	0.799407
P30041	PRDX6	-0.00443086	0.980733	0.998641	0.0829641	0.639737	0.913699	0.236393	0.1783	0.532207
P08758	ANXA5	-0.00962567	0.957353	0.998641	0.0921314	0.603038	0.907135	0.150502	0.395549	0.758277
Q9GZV1	ANKRD2	-0.00840336	0.962852	0.998641	0.0921314	0.603038	0.907135	0.154329	0.3835	0.755534
O94905	ERLIN2	-0.00534759	0.976605	0.998641	0.0792972	0.654665	0.917769	-0.144684	0.414273	0.769303
O75629	CREG1	0.00412529	0.982109	0.998641	0.0887701	0.616388	0.908173	0.0114828	0.948609	0.985969
P12883	MYH7	-0.00412529	0.982109	0.998641	0.0704354	0.691286	0.927879	0.196127	0.26628	0.652496
Q58WW2	DCAF6	0.0065699	0.971103	0.998641	0.0631016	0.722134	0.930864	0.0839013	0.637099	0.879113
P12882	MYH1	-0.00626432	0.972478	0.998641	0.0621849	0.726022	0.930864	-0.0382761	0.829832	0.94398
O75347	TBCA	0.00381971	0.983485	0.998641	0.038961	0.826545	0.964212	0.0888006	0.617488	0.868559
P48643	CCT5	0.00901451	0.960102	0.998641	0.0340718	0.848122	0.972171	0.160913	0.363285	0.737767
P52758	RIDA	0.00443086	0.980733	0.998641	0.0270435	0.879329	0.980599	0.174233	0.324375	0.708052
Q9BUF5	TUBB6	-0.00779221	0.965602	0.998641	0.0224599	0.899783	0.981402	0.252776	0.149208	0.481744
P04217	A1BG	-0.00687548	0.969727	0.998641	0.0337662	0.849475	0.972468	-0.174233	0.324375	0.708052
Q99832	CCT7	-0.00443086	0.980733	0.998641	0.031016	0.861665	0.976043	-0.0303147	0.86486	0.958621
P62857	RPS28	-0.00748663	0.966977	0.998641	0.023071	0.897051	0.981402	0.161525	0.361437	0.737767
E7EW31	PROB1	0.00687548	0.969727	0.998641	0.0111536	0.950482	0.997455	0.0258747	0.88451	0.968922
P07919	UQCRH	0.00779221	0.965602	0.998641	0.0126814	0.943615	0.99744	-0.0153105	0.931514	0.985969
P02794	FTH1	0.00962567	0.957353	0.998641	0.00718105	0.968352	0.997455	-0.0682846	0.701186	0.892457
Q6ZMU5	TRIM72	0.00901451	0.960102	0.998641	0.0013751	0.994495	0.998678	0.197964	0.261737	0.652496
A0A1B0GVR7	FAM240C	-0.00901451	0.960102	0.998641	-0.00595875	0.973854	0.997555	0.117737	0.507232	0.81736
Q9BRG1	VPS25	-0.00504202	0.977981	0.998641	-0.00443086	0.980733	0.997555	-0.0517493	0.771314	0.929817
Q9NUQ9	CYRIB	0.00473644	0.979357	0.998641	-0.0065699	0.971103	0.997455	0.0515962	0.771973	0.929817
Q16821	PPP1R3A	0.00840336	0.962852	0.998641	-0.0013751	0.994495	0.998678	-0.0569549	0.749015	0.919765
O96008	TOMM40	0.00748663	0.966977	0.998641	-0.0117647	0.947735	0.997455	-0.070275	0.692893	0.892457
Q05682	CALD1	-0.00381971	0.983485	0.998641	-0.0218487	0.902515	0.981402	0.0353671	0.842597	0.94724
O43633	CHMP2A	-0.00565317	0.97523	0.998641	-0.020932	0.906615	0.984657	0.00505245	0.977376	0.989051
P09651	HNRNPA1	-0.00779221	0.965602	0.998641	-0.0249045	0.888865	0.980599	-0.038123	0.830503	0.94398
P23526	AHCY	-0.00962567	0.957353	0.998641	-0.0258212	0.884776	0.980599	-0.054199	0.760797	0.927026
Q15717	ELAVL1	0.00993125	0.955979	0.998641	-0.028877	0.871169	0.979652	-0.0710405	0.689713	0.892363
Q01082	SPTBN1	-0.00809778	0.964227	0.998641	-0.0392666	0.8252	0.964212	-0.0592514	0.739238	0.917089
P09972	ALDOC	-0.00443086	0.980733	0.998641	-0.0407945	0.818485	0.961112	-0.159535	0.367463	0.740335
Q49AH0	CDNF	0.00381971	0.983485	0.998641	-0.0466005	0.793088	0.952982	-0.0687439	0.699269	0.892457
Q68J44	DUSP29	-0.00809778	0.964227	0.998641	-0.0453782	0.798418	0.953279	-0.0261809	0.883152	0.968039
O75923	DYSF	0.00840336	0.962852	0.998641	-0.0521008	0.76922	0.942454	0.0191381	0.914449	0.980003
Q8IW45	NAXD	0.00504202	0.977981	0.998641	-0.0545455	0.758679	0.940524	0.0315395	0.859453	0.958316
P61457	PCBD1	-0.00687548	0.969727	0.998641	-0.0600458	0.73512	0.935755	-0.0114828	0.948609	0.985969
P63302	SELENOW	-0.00412529	0.982109	0.998641	-0.0676853	0.702799	0.928006	0.0235781	0.894701	0.97424
Q16082	HSPB2	-0.00595875	0.973854	0.998641	-0.0670741	0.705367	0.928006	-0.087882	0.621146	0.869409
O60841	EIF5B	0.00595875	0.973854	0.998641	-0.0692131	0.696395	0.927879	0.074715	0.674521	0.8905
O95210	STBD1	-0.00565317	0.97523	0.998641	-0.0689076	0.697674	0.927879	-0.249254	0.155149	0.493661
P61018	RAB4B	0.0065699	0.971103	0.998641	-0.0704354	0.691286	0.927879	-0.151267	0.393122	0.758277
Q9P0L0	VAPA	0.00687548	0.969727	0.998641	-0.0750191	0.672251	0.925951	0.0425631	0.811099	0.942486
P28161	GSTM2	-0.00962567	0.957353	0.998641	-0.0768526	0.664692	0.922377	-0.0763992	0.667599	0.887146
P13489	RNH1	-0.00748663	0.966977	0.998641	-0.0802139	0.65092	0.916435	0.110695	0.533132	0.82545
P31944	CASP14	0.00565317	0.97523	0.998641	-0.0954927	0.589815	0.902995	-0.0188319	0.915813	0.980283
Q9NR31	SAR1A	-0.00809778	0.964227	0.998641	-0.0887701	0.616388	0.908173	-0.00658349	0.970523	0.989051
Q9Y3A5	SBDS	-0.00932009	0.958727	0.998641	-0.0881589	0.618829	0.908173	-0.0431755	0.808431	0.942166
P45378	TNNT3	0.00443086	0.980733	0.998641	-0.0973262	0.582657	0.901664	-0.138406	0.435024	0.786492
P48147	PREP	0.00595875	0.973854	0.998641	-0.0988541	0.576722	0.901664	-0.110541	0.533702	0.825614
P13535	MYH8	0.00932009	0.958727	0.998641	-0.112605	0.524589	0.874642	-0.158922	0.369328	0.742413
Q9Y4G6	TLN2	-0.00412529	0.982109	0.998641	-0.134607	0.446327	0.842188	0.0910972	0.608383	0.865159
P05387	RPLP2	0.00779221	0.965602	0.998641	-0.137357	0.437018	0.838678	0.129986	0.463737	0.799407
P31327	CPS1	0.00351413	0.984861	0.999468	0.134912	0.445287	0.842188	0.206844	0.240503	0.619181
Q5VXT5	SYPL2	-0.00320856	0.986237	0.999724	-0.0114591	0.949109	0.997455	-0.0646101	0.716585	0.904117
P17858	PFKL	0.00320856	0.986237	0.999724	-0.0252101	0.887502	0.980599	0.0457782	0.797116	0.940365
Q16540	MRPL23	-0.0025974	0.98899	1	0.179221	0.309184	0.742292	0.152645	0.388775	0.758277
P43304	GPD2	-0.000152788	1	1	0.149274	0.397947	0.81655	0.0685908	0.699908	0.892457
Q99757	TXN2	-0.000458365	0.998624	1	0.140413	0.426802	0.835441	0.182041	0.302817	0.688949
Q9Y394	DHRS7	-0.0013751	0.994495	1	0.123606	0.484632	0.856167	0.195974	0.266661	0.652531
P11532	DMD	-0.0013751	0.994495	1	0.0878533	0.620051	0.908173	0.114828	0.517853	0.819947
Q9UHC1	MLH3	0.000458365	0.998624	1	0.0802139	0.65092	0.916435	0.123555	0.486321	0.809466
O60664	PLIN3	0.00168067	0.993118	1	0.0667685	0.706652	0.928006	0.0157698	0.929464	0.985969
P34913	EPHX2	0.00168067	0.993118	1	0.0496562	0.779803	0.948867	0.163669	0.355015	0.732773
P02763	HEL-S-153w	0.0025974	0.98899	1	0.0157372	0.929894	0.993562	-0.177448	0.315385	0.702622
P63316	TNNC1	-0.00168067	0.993118	1	0.00473644	0.979357	0.997555	0.16918	0.338818	0.723756
P54727	RAD23B	0.00290298	0.987613	1	-0.018793	0.916192	0.990824	0.0935469	0.598735	0.860362
P07437	TUBB	-0.000763942	0.997247	1	-0.0175707	0.92167	0.991325	0.0370513	0.835202	0.94398
Q9UNH7	SNX6	0.000152788	1	1	-0.0490451	0.782455	0.948867	-0.0222002	0.900823	0.975983
Q13884	SNTB1	0.0013751	0.994495	1	-0.0554622	0.754737	0.940524	-0.225217	0.200322	0.562102
P02545	LMNA	0.00229183	0.990366	1	-0.0554622	0.754737	0.940524	-0.246651	0.159649	0.499109
Q9NX18	SDHAF2	0.00198625	0.991742	1	-0.078686	0.657166	0.919826	0.023425	0.895381	0.97424
Q14974	KPNB1	0.00106952	0.995871	1	-0.0802139	0.65092	0.916435	0.111766	0.52915	0.825122
P35268	RPL22	0.000152788	1	1	-0.0875477	0.621274	0.908173	0.10457	0.55616	0.838481
P55072	VCP	0.00106952	0.995871	1	-0.086631	0.624949	0.910552	-0.0378168	0.831845	0.94398
Q14324	MYBPC2	-0.0013751	0.994495	1	-0.084492	0.633558	0.913371	-0.159535	0.367463	0.740335
P52907	CAPZA1	-0.000763942	0.997247	1	-0.107105	0.54516	0.887535	-0.0770116	0.665089	0.886287
P08133	ANXA6	-0.0025974	0.98899	1	-0.142552	0.419731	0.832444	-0.268852	0.124174	0.446073
P13929	ENO3	0.00198625	0.991742	1	-0.152941	0.386348	0.804929	-0.246958	0.159115	0.499109
P07205	PGK2	-0.000458365	0.998624	1	-0.197555	0.261634	0.693509	-0.165506	0.349565	0.732481
